# Supplementary material for: Heterotrimeric G-protein α subunit (RGA1) regulates tiller development, yield, cell wall, nitrogen response and biotic stress in rice
Source: Sci Rep. 2021 Jan 27;11:2323. doi: 10.1038/s41598-021-81824-1 (PMC7840666; doi:10.1038/s41598-021-81824-1)
Supplement: Supplementary file 2 — Supplementary Information 2. [file 41598_2021_81824_MOESM2_ESM.xlsx]

## Sheet: Title
		Heterotrimeric G-protein α subunit (RGA1) regulates tiller development, yield, cell wall, nitrogen response and biotic stress in rice. Ravi Ramesh Pathak, Vikas Kumar Mandal, Annie Prasanna Jangam, Narendra Sharma, Bhumika Madan, Dinesh Kumar Jaiswal, Nandula Raghuram

## Sheet: Table S1
Table S1. GO enrichment based functional annotation of DEGs identified in the rga1 mutant.
	Functional annotation of up-regulated DEGs												Functional annotation of down-regulated DEGs
	GO term	Ontology	Description	Number in input list	Number in BG/Ref	p-value	FDR						GO term	Ontology	Description	Number in input list	Number in BG/Ref	p-value	FDR
	GO:0006950	P	response to stress	194	4660	1.6e-09	5.8e-07						GO:0050896	P	response to stimulus	219	6928	5.9e-05	0.02
	GO:0009607	P	response to biotic stimulus	79	1404	3.6e-09	6.6e-07						GO:0003824	F	catalytic activity	385	13508	0.00028	0.025
	GO:0050896	P	response to stimulus	261	6928	1.2e-08	1.5e-06						GO:0030312	C	external encapsulating structure	59	1189	9.1e-07	7.8e-05
	GO:0009628	P	response to abiotic stimulus	129	3022	4.2e-07	3.9e-05						GO:0005618	C	cell wall	58	1179	1.5e-06	7.8e-05
	GO:0009719	P	response to endogenous stimulus	90	2015	5.4e-06	0.00028						GO:0005576	C	extracellular region	42	730	1.1e-06	7.8e-05
	GO:0009058	P	biosynthetic process	258	7335	4.4e-06	0.00028						GO:0009579	C	thylakoid	39	772	4.5e-05	0.0018
	GO:0008152	P	metabolic process	593	19328	5e-06	0.00028
	GO:0044249	P	cellular biosynthetic process	43	890	0.00036	0.01
	GO:0034645	P	cellular macromolecule biosynthetic process	43	890	0.00036	0.01
	GO:0065007	P	biological regulation	110	2871	0.00024	0.01
	GO:0009059	P	macromolecule biosynthetic process	43	890	0.00036	0.01
	GO:0009987	P	cellular process	548	18214	0.00032	0.01
	GO:0006412	P	translation	43	890	0.00036	0.01
	GO:0010467	P	gene expression	48	1076	0.00088	0.022
	GO:0044238	P	primary metabolic process	407	13205	0.00084	0.022
	GO:0065008	P	regulation of biological quality	39	863	0.0021	0.048
	GO:0005198	F	structural molecule activity	44	672	2.8e-07	2.4e-05
	GO:0003677	F	DNA binding	130	3291	1.6e-05	0.0007
	GO:0005515	F	protein binding	173	4910	0.00025	0.0043
	GO:0030528	F	transcription regulator activity	94	2374	0.00025	0.0043
	GO:0003700	F	transcription factor activity	94	2374	0.00025	0.0043
	GO:0003676	F	nucleic acid binding	163	4645	0.00047	0.0067
	GO:0005488	F	binding	456	15115	0.0018	0.023
	GO:0043232	C	intracellular non-membrane-bounded organelle	73	1237	2.3e-09	1.8e-07
	GO:0043228	C	non-membrane-bounded organelle	73	1237	2.3e-09	1.8e-07
	GO:0005840	C	ribosome	40	624	1.6e-06	5e-05
	GO:0030529	C	ribonucleoprotein complex	40	624	1.6e-06	5e-05
	GO:0032991	C	macromolecular complex	40	624	1.6e-06	5e-05
	GO:0005730	C	nucleolus	34	495	2.3e-06	6.3e-05
	GO:0005829	C	cytosol	135	3345	3.9e-06	9e-05
	GO:0044424	C	intracellular part	459	14514	1.5e-05	0.00031
	GO:0044464	C	cell part	594	19532	1.9e-05	0.00033
	GO:0005634	C	nucleus	158	4212	2.6e-05	0.00042
	GO:0005622	C	intracellular	470	15144	8.5e-05	0.0012
	GO:0005623	C	cell	654	22048	0.0001	0.0014
	GO:0031974	C	membrane-enclosed lumen	38	743	0.00028	0.0026
	GO:0031981	C	nuclear lumen	38	743	0.00028	0.0026
	GO:0043233	C	organelle lumen	38	743	0.00028	0.0026
	GO:0043229	C	intracellular organelle	385	12251	0.00029	0.0026
	GO:0070013	C	intracellular organelle lumen	38	743	0.00028	0.0026
	GO:0043226	C	organelle	385	12251	0.00029	0.0026
	GO:0044428	C	nuclear part	40	844	0.0008	0.0056
	GO:0044446	C	intracellular organelle part	40	844	0.0008	0.0056
	GO:0044422	C	organelle part	40	844	0.0008	0.0056
	GO:0009536	C	plastid	163	4703	0.0008	0.0056
	GO:0005886	C	plasma membrane	149	4240	0.00081	0.0056
	GO:0005737	C	cytoplasm	368	11866	0.0012	0.0082
	GO:0043231	C	intracellular membrane-bounded organelle	364	11878	0.0031	0.019
	GO:0043227	C	membrane-bounded organelle	364	11878	0.0031	0.019
	GO:0044444	C	cytoplasmic part	336	10930	0.0041	0.024

## Sheet: Table S2
Table S2. The candidate DEGs list and corresponding primer sequences used for validation of microarray data in RT-qPCR.
	S.No	LOC ID	Gene description	Primer sequences
FP: Forward primer	1	LOC_Os09g12290	Bifunctional aspartokinase/homoserine dehydrogenase	FP: TTGTTAATGTGGAAGGAACTGG
RP: Reverse primer				RP: TTCGCTGCTAGCCTGAGATA
	2	LOC_Os07g30150	Phosphoribosyl transferase	FP:CTTCCCTAAGCCAGGAATAATG
				RP:TTTGCCAGTGTACCGTTCAA
	3	LOC_Os03g50885	Actin1	FP:GTATGGTCAAGGCTGGGTTC
				RP:CACACGGAGCTCGTTGTAGA
	4	LOC_Os06g36560	Myo-inositol oxygenase	FP:GTCGTGCCGGACTCCAAC
				RP:ATGTGGTTGACCCGGTAGAA
	5	LOC_Os11g48110	Phenylalanine ammonia-lyase	FP: GCTGATCCGATACCTCAACG
				RP: CCTGGGTGAGGGTGTTGAT
	6	LOC_Os06g48160	Glycosyl hydrolases family 16, putative, expressed	FP: GAGGCAACTTCTTCCAGGAC
				RP: ACGACAAGTAGAAGGTGGTGA
	7	LOC_Os08g44770	Copper/zinc superoxide dismutase, putative, expressed	FP: ACTTGCATGCGGTGTTGTT
				RP: AGAACAGGGGATGTGACGAC
	8	LOC_Os11g34450	14-3-3 protein, putative, expressed	FP: ACTTCAGATGCCAATGATGATG
				RP: CAAAAGCGTGACCCAGAAC
	9	LOC_Os06g19444	CCT/B-box zinc finger protein, putative, expressed	FP: GACATCAGCTAAGGTGCCCTAT
				RP: CTGTCGATCCCAGCATCATC
	10	LOC_Os03g08470	AP2 domain containing protein, expressed	FP: CGTCCAAATCTCGTGTCGT
				RP: AGTTGACCTTGGCCTTGCT
	11	LOC_Os08g40930	Alpha amylase, catalytic domain containing protein	FP: GCCTTCTCCACGAAAGATGAA
				RP: GGAGGAGTAGCTGAGCATGG
	12	LOC_Os03g10210	Homeobox domain containing protein, expressed	FP: GACCGAGTTGCTGAAGCTGAA
				RP: CAGCATGTAGCTGTTGTACGC
	13	LOC_Os03g10620	Hydrolase, alpha/beta fold family domain containing protein	FP: CTCCCCGGTTCTTGAACGA
				RP: CAGACGTGGAGGGAGATGT
	14	LOC_Os01g54270	Transposon protein, putative	FP: TCTGGCTGGATGGCACGTA
				RP: CCGACGTAGGACAGGAAGTT
	15	LOC_Os09g28440	AP2 domain containing protein, expressed	FP: CTTGCAGGACCTGATGAAGC
				RP: TGGCCTTCCAGTAATCTAATCC
	16	LOC_Os07g04180	Amino acid permease	FP: AATTTGGTGGCTCTCCATTG
				RP: GCAGCGTGTCCTGAATTTCT
	17	LOC_Os04g49757	Purine permease, putative, expressed	FP: CAGAGAACAAGAGTCTGACCAT
				RP: GAGAAGGATGGCGAGCAG
	18	LOC_Os01g17170	Magnesium-protoporphyrin IX monomethyl ester cyclase,chloroplast precursor, putative, expressed	FP: CTGCCTCTCGGTGTATGTGAC
				RP: TGTTGATCTCCACCATCCTGT
	19	LOC_Os01g25484	Ferredoxin--nitrite reductase, putative, expressed	FP: CCTGCCGAGGAAGTGGAA
				RP: TTGCACACCGGGATGATGT
	20	LOC_Os08g36500	Nitrate reductase, putative, expressed	FP: GAATCTCATGGGGATGATGAA
				RP: CGGACATGGTAAACTGCTTG
	21	LOC_Os01g64630	Actin	FP: TCCCTGGTATTGGTGATCGT
				RP: AGATCCACATCTGCTGAAAGGTA
	22	LOC_Os02g38392	NBS-LRR disease resistance protein, putative, expressed	FP: TGTAAGCGAGCTATTGGGAATGTC
				RP: TCCCGTAGTCCCGTGTAATCAG
	23	LOC_Os09g27080	growth regulator related protein	FP: CGAGATCAACCCGGATAGGATGAG
				RP: CCGGCAACGGATTTGCAAAGAAAG
	24	LOC_Os01g48390	Leucine-rich repeat transmembrane protein kinase, putative	FP: AGCATCTCCATGTTGAGGGATTCG
				RP: TGCAGCTCCATCCTCAGACAAC
	25	LOC_Os04g58700	Leucine-rich repeat transmembrane protein kinase, putative	FP: GAGATAACAGTGCTGATCGATTCTG
				RP: GATATGACAGAAACCTCAGGTCC
	26	LOC_Os02g55910	MGDC; 1,2-diacylglycerol 3-beta-galactosyltransferase	FP: ACACTTGTCACCCTACATGGTTCC
				RP: TCGGCAGAATGATGGCCGAATC
	27	LOC_Os05g41590	GPDHC1; NAD or NADH binding / glycerol-3-phosphate dehydrogenase (NAD+)	FP: TATATGCCATTGGTGCTGGTATGG
				RP: GCTAATAAAGGCCCGGCAAGTTTC
	28	LOC_Os05g04170	LACS1; long-chain-fatty-acid--CoA ligase family protein	FP: TATGGATCAAACTGCCCTCAGTGG
				RP: AGTCAACAGCTCCTGCACCTAAC
	29	LOC_Os04g55800	Sulfate transporter, putative, expressed	FP: AGTGGCAGTTGGTAGGACATTTG
				RP: CAGAACGAGAGAATGCTCCTGTAG
	30	LOC_Os06g05160	Sulfate transporter, putative, expressed	FP: AGGGATTGAACCCTCCTTCAGC
				RP: TCCTGCCTACTGCTATCCCTTCAG
	31	LOC_Os03g50885	Actin1	FP: CATTCCAGCAGATGTGGATTGCC
				RP: TTTCCTGTGCACAATGGATGGG
	32	LOC_Os03g50885	Actin1	FP: GGAAGTACAGTGTCTGGATTGG
				RP: TCCTGTGCACAATGGATGG

## Sheet: Table S3
Table S3. List of interactors involved in tillering phenotypes in rice.
		InteractorA	InteractorB	Pathways	References
		OsREL2	RA1	Auxin	Kwon et al., 2012, DOI 10.1007/s11816-011-0214-z
		TE/Cdh1	MOC1	Axillary meristems	Lin et al., 2012, DOI: 10.1038/ncomms1716
		TE/Cdh1	OsCDC27	Axillary meristems	Lin et al., 2012, DOI: 10.1038/ncomms1716
		MIP1	MOC1	Axillary meristems	Sun et al., 2010, DOI: 10.1016/S1673-8527(09)60026-6
		LAX1	LAX2	Axillary meristems	Tabuchi et al., 2011, DOI: 10.1105/tpc.111.088765
		MOC1	TAD1	Axillary meristems	Xu et al., 2012, DOI: 10.1038/ncomms1743
		MOC1	OsAPC10	Axillary meristems	Xu et al., 2012, DOI: 10.1038/ncomms1743
		TAD1	OsAPC10	Axillary meristems	Xu et al., 2012, DOI: 10.1038/ncomms1743
		OsGSK2	DLT	Brassinosteroid	Tong et al., 2012, DOI: 10.1105/tpc.112.097394
		OsGSK2	OsBZR1	Brassinosteroid	Tong et al., 2012, DOI: 10.1105/tpc.112.097394
		APO2/RFL	APO1	Axillary meristems	Ikeda-Kawakatsu et al., 2012, DOI: 10.1111/j.1365-313X.2011.04781.x
		OsMADS57	OsTB1	Strigolactones	Guo et al., 2013, DOI: 10.1038/ncomms2542
		D14/HTD2	SLR1	Gibberellin	Nakamura et al., 2013, DOI: 10.1038/ncomms3613
		D3	OsBZR1	Strigolactones and Brassinosteroids	Fang et al., 2020, DOI: 10.1016/j.molp.2019.12.005
		D53	OsBZR1	Strigolactones and Brassinosteroids	Fang et al., 2020, DOI: 10.1016/j.molp.2019.12.005
		D3	DLT	Strigolactones and Brassinosteroids	Fang et al., 2020, DOI: 10.1016/j.molp.2019.12.005
		D53	DLT	Strigolactones and Brassinosteroids	Fang et al., 2020, DOI: 10.1016/j.molp.2019.12.005
		D3	NGR5/RLA1	Strigolactones and Brassinosteroids	Fang et al., 2020, DOI: 10.1016/j.molp.2019.12.005
		D53	NGR5/RLA1	Strigolactones and Brassinosteroids	Fang et al., 2020, DOI: 10.1016/j.molp.2019.12.005
		NGR5/RLA1	LC2	Gibberellin	Wu et al., 2020, DOI: 10.1126/science.aaz2046
		NGR5/RLA1	GID2	Gibberellin	Wu et al., 2020, DOI: 10.1126/science.aaz2046
		OsPPKL1	OsGSK3	Brassinosteroid	Gao et al., 2019, DOI: 10.1105/tpc.18.00836
		OsBAK1/OsSERK1	OsBRI1	Brassinosteroid	Gui et al., 2016, DOI: 10.1016/j.devcel.2016.06.011; Li et al., 2009, DOI: 10.1111/j.1467-7652.2009.00444.x
		OsBAK1/OsSERK1	OsREM4.1	Brassinosteroid	Gui et al., 2016, DOI: 10.1016/j.devcel.2016.06.011; Li et al., 2009, DOI: 10.1111/j.1467-7652.2009.00444.x
		OFP1	DLT	Brassinosteroid	Xiao et al., 2017, DOI: 10.3389/fpls.2017.01698
		D53	D14/HTD2	Strigolactones	Zhou et al., 2013, DOI: 10.1038/nature12878
		D14/HTD2	D3	Strigolactones	Zhou et al., 2013, DOI: 10.1038/nature12878
		D1	TUD1	Brassinosteroid	Hu et al., 2013, DOI: 10.1371/journal.pgen.1003391
		OsBRI1	OsBSK3	Brassinosteroid	Zhang et al., 2016, DOI: 10.1104/pp.15.01668
		OsBZR1	OsGSK3	Brassinosteroid	Gao et al., 2019, DOI: 10.1105/tpc.18.00836
		OsBRI1	ELT1	Brassinosteroid	Yang et al., 2017, DOI: 10.1038/cr.2017.69
		LA	OsBRXL4	Auxin	Li et al., 2019, DOI:10.1016/j.molp.2019.05.014

## Sheet: Table S4
Table S4. List of the DEGs and their involvement in various processes.
	List of cell wall asoosciated DEGs identified in the rga1 mutant.								List of lipid transport/biosynthesis DEGs identified in the rga1 mutant.								List of nitrogen-associated DEGs identified in the rga1 mutant.							List of hormone biosynthesis/signaling DEGs identified in the rga1 mutant.							List of biotic stress DEGs identified in the rga1 mutant.
	S.No.	DEGs (RGAP ID)	DEGs (RAPDB ID)	Process	Description	DEGs (Geomean fold change)			S.No.	DEGs (RGAP ID)	DEGs (RAPDB ID)	Process	Description	DEGs (Geomean fold change)			S.No.	DEGs (RGAP ID)	DEGs (RAPDB ID)	Process	Description	DEGs (Geomean fold change)		S.No.	DEGs (RGAP ID)	DEGs (RAPDB ID)	Process	Description	DEGs (Geomean fold change)		S.No.	DEGs (RGAP ID)	DEGs (RAPDB ID)	Process	Description	DEGs (Geomean fold change)
	1	LOC_Os04g35020.1	Os04g0429500	cell wall.cellulose synthesis.cellulose synthase	CSLH2 - cellulose synthase-like family H, expressed	3.44947			1	LOC_Os01g60740.1	Os01g0822900	lipid metabolism.lipid transfer proteins	nsLTP1 protein|LTPL16 - Protease inhibitor/seed storage/LTP family protein precursor, expressed	2.23895			1	LOC_Os08g36480.1	Os08g0468100	N-metabolism.nitrate metabolism.NR	nearly identical (1275) AT1G77760 | Symbols: NIA1, GNR1, NR1 | NIA1 (NITRATE REDUCTASE 1); nitrate reductase | chr1:29236005-29239367 REVERSEnearly identical (1834) NIA1_ORYSA Nitrate reductase [NADH] 1 (EC 1.7.1.1) (NR1) - Oryza sativa (Rice) eukary_NR_Moco eukary_SO_Moco SO_family_Moco_dimer Mo-co_dimer SO_family_Moco Oxidored_molyb bact_SoxC_Moco FAD_binding_6 NAD_binding_1 bact_SorA_Moco UbiB…	3.89906		1	LOC_Os02g52780.1	Os02g0766700	hormone metabolism.abscisic acid.signal transduction	weakly similar to ( 134) AT3G19290 | Symbols: ABF4, AREB2 | ABF4 (ABRE BINDING FACTOR 4); DNA binding / protein binding / transcription activator/ transcription factor | chr3:6687956-6689713 FORWARD protein|bZIP transcription factor, putative, expressed	1.42938		1	LOC_Os01g02400.1	Os01g0114300	signalling.receptor kinases.S-locus glycoprotein like	moderately similar to ( 327) AT5G38280 | Symbols: PR5K | PR5K; kinase/ transmembrane receptor protein serine/threonine kinase | chr5:15293325-15295838 REVERSEweakly similar to ( 200) KPRO_MAIZE Putative receptor protein kinase ZmPK1 precursor (EC 2.7.11.1) - Zea mays (Maize) Pkinase_Tyr TyrKc PTKc Pkinase S_TKc S_TKc PTKc_EGFR_like PTKc_Csk_like PTKc_Src_like PTKc_Syk_like PTKc_Abl PTKc_Jak_rpt2 …	1.37413
	2	LOC_Os03g18910.1	Os03g0301200	cell wall.cellulose synthesis.COBRA	COBRA-like protein 7 precursor, putative, expressed	2.90782			2	LOC_Os02g44320.1	Os02g0662100	lipid metabolism.lipid transfer proteins	weakly similar to ( 102) AT2G45180 | Symbols: | protease inhibitor/seed storage/lipid transfer protein (LTP) family protein | chr2:18626377-18626781 FORWARDvery weakly similar to (93.6) 14KD_DAUCA 14 kDa proline-rich protein DC2.15 precursor - Daucus carota (Carrot)HPS_like protein|LTPL113 - Protease inhibitor/seed storage/LTP family protein precursor, expressed	3.85286			2	LOC_Os08g36500.1	Os08g0468700	N-metabolism.nitrate metabolism.NR	nearly identical (1261) AT1G77760 | Symbols: NIA1, GNR1, NR1 | NIA1 (NITRATE REDUCTASE 1); nitrate reductase | chr1:29236005-29239367 REVERSEnearly identical (1813) NIA1_ORYSA Nitrate reductase [NADH] 1 (EC 1.7.1.1) (NR1) - Oryza sativa (Rice) eukary_NR_Moco SO_family_Moco_dimer eukary_SO_Moco Mo-co_dimer SO_family_Moco Oxidored_molyb bact_SoxC_Moco FAD_binding_6 bact_SorA_Moco NAD_binding_1 UbiB…	2.31485		2	LOC_Os03g08860.1	Os03g0187600	hormone metabolism.abscisic acid.induced-regulated-responsive-activated	moderately similar to ( 276) AT1G28200 | Symbols: FIP1 | FIP1 (FH INTERACTING PROTEIN 1) | chr1:9850395-9852300 REVERSE protein|GRAM domain containing protein, expressed	1.36579		2	LOC_Os01g04230.1	Os01g0133900	signalling.receptor kinases.leucine rich repeat III	highly similar to ( 522) AT1G68400 | Symbols: | leucine-rich repeat transmembrane protein kinase, putative | chr1:25646401-25648916 REVERSEweakly similar to ( 147) PSKR_DAUCA Phytosulfokine receptor precursor (EC 2.7.11.1) (Phytosulfokine LRR receptor kinase) - Daucus carota (Carrot) Pkinase S_TKc S_TKc PTKc Pkinase_Tyr TyrKc SPS1 PTKc_Src_like PTKc_Frk_like PTKc_Jak_rpt2 PTKc_Csk_like PTKc_Hck P…	2.30472
	3	LOC_Os04g53950.1	Os04g0631200	cell wall.modification	glycosyl hydrolases family 16 protein, protein, expressed	2.76378			3	LOC_Os03g01300.1	Os03g0103100	lipid metabolism.lipid transfer proteins	very weakly similar to (88.2) AT4G12500 | Symbols: | protease inhibitor/seed storage/lipid transfer protein (LTP) family protein | chr4:7414369-7414902 REVERSEvery weakly similar to (90.5) CCDP_MAIZE Cortical cell-delineating protein precursor (Root-specific protein ZRP3) - Zea mays (Maize)HPS_like protein|LTPL114 - Protease inhibitor/seed storage/LTP family protein precursor, expressed	-3.37176			3	LOC_Os02g52730.1	Os02g0765900	N-metabolism.nitrate metabolism.nitrite reductase	highly similar to ( 778) AT2G15620 | Symbols: NIR1, NIR, ATHNIR | NIR1 (NITRITE REDUCTASE 1); ferredoxin-nitrate reductase/ nitrite reductase (NO-forming) | chr2:6810552-6812666 FORWARDhighly similar to ( 910) NIR_ORYSA Ferredoxin--nitrite reductase, chloroplast precursor (EC 1.7.7.1) - Oryza sativa (Rice) nirA CysI nirA NIR_SIR DsrA NIR_SIR_ferr protein|ferredoxin--nitrite reductase, putative, e…	4.70871		3	LOC_Os01g37960.1	Os01g0560000	hormone metabolism.auxin.synthesis-degradation	highly similar to ( 538) AT1G51760 | Symbols: IAR3, JR3 | IAR3 (IAA-ALANINE RESISTANT 3); IAA-Ala conjugate hydrolase/ metallopeptidase | chr1:19199562-19201424 FORWARDAbgB Peptidase_M20 protein|hydrolase, putative, expressed	-1.4672		3	LOC_Os01g04640.1	Os01g0139000	stress.biotic	weakly similar to ( 184) AT3G18260 | Symbols: | reticulon family protein (RTNLB9) | chr3:6260328-6261504 REVERSE Reticulon protein|reticulon domain containing protein, putative, expressed	-1.82251
	4	LOC_Os06g02260.1	Os06g0112800	cell wall/carbohydrate metabolism	callose synthase, putative, expressed	2.66441			4	LOC_Os03g01320.1	Os03g0103300	lipid metabolism.lipid transfer proteins	very weakly similar to (87.8) AT4G12490 | Symbols: | protease inhibitor/seed storage/lipid transfer protein (LTP) family protein | chr4:7409830-7410378 REVERSEHPS_like protein|LTPL116 - Protease inhibitor/seed storage/LTP family protein precursor, expressed	-1.53354			4	LOC_Os01g25484.1	Os01g0357100	N-metabolism.nitrate metabolism.nitrite reductase	highly similar to ( 888) AT2G15620 | Symbols: NIR1, NIR, ATHNIR | NIR1 (NITRITE REDUCTASE 1); ferredoxin-nitrate reductase/ nitrite reductase (NO-forming) | chr2:6810552-6812666 FORWARDnearly identical (1158) NIR_ORYSA Ferredoxin--nitrite reductase, chloroplast precursor (EC 1.7.7.1) - Oryza sativa (Rice) nirA CysI nirA NIR_SIR DsrA protein|ferredoxin--nitrite reductase, putative, expressed	4.41008		4	LOC_Os07g14590.1	Os07g0249700	hormone metabolism.auxin.synthesis-degradation	moderately similar to ( 419) AT3G02875 | Symbols: ILR1 | ILR1 (IAA-LEUCINE RESISTANT 1); IAA-Leu conjugate hydrolase/ IAA-Phe conjugate hydrolase/ metallopeptidase | chr3:631993-633859 FORWARDAbgB Peptidase_M20 ArgE PRK08588 protein|hydrolase, putative, expressed	1.03699		4	LOC_Os01g12650.1	Os01g0226300	stress.biotic	moderately similar to ( 298) AT4G11220 | Symbols: BTI2 | BTI2 (VIRB2-INTERACTING PROTEIN 2) | chr4:6838176-6839578 REVERSE Reticulon protein|reticulon domain containing protein, putative, expressed	1.95148
	5	LOC_Os01g01570.1	Os01g0105400	cell wall/carbohydrate metabolism	kinesin heavy chain, putative, expressed	2.66285			5	LOC_Os03g14654.1	Os03g0251000	lipid metabolism.lipid transfer proteins	protein|LTPL108 - Protease inhibitor/seed storage/LTP family protein precursor, expressed	-2.26688			5	LOC_Os02g50240.1	Os02g0735200	N-metabolism.ammonia metabolism.glutamine synthase	highly similar to ( 660) AT5G37600 | Symbols: ATGSR1, GLN1;1, GSR 1 | ATGSR1; copper ion binding / glutamate-ammonia ligase | chr5:14933574-14935656 REVERSEhighly similar to ( 721) GLN11_ORYSA Glutamine synthetase cytosolic isozyme 1-1 (EC 6.3.1.2) (OsGLN1;1) (OsGS1;1) (Glutamate--ammonia ligase GLN1;1) (Glutamine synthetase shoot isozyme) - Oryza sativa (Rice) Gln-synt_C GlnA Gln-synt_N protein|…	-1.16399		5	LOC_Os09g37330.1	Os09g0545300	hormone metabolism.auxin.induced-regulated-responsive-activated	very weakly similar to (88.2) AT5G27780 | Symbols: | auxin-responsive family protein | chr5:9838885-9839313 REVERSE protein|OsSAUR39 - Auxin-responsive SAUR gene family member, expressed	-1.63083		5	LOC_Os01g25820.1	Os01g0360200	stress.biotic.respiratory burst	nearly identical (1028) AT5G47910 | Symbols: RBOHD, ATRBOHD | RBOHD (RESPIRATORY BURST OXIDASE HOMOLOGUE D); NAD(P)H oxidase | chr5:19397585-19401768 FORWARD NAD_binding_6 NADPH_Ox FAD_binding_8 Ferric_reduct protein|respiratory burst oxidase, putative, expressed	-1.19194
	6	LOC_Os02g15690.1	Os02g0256100	cell wall.degradation.pectate lyases and polygalacturonases	polygalacturonase, putative, expressed	2.41085			6	LOC_Os03g57970.1	Os03g0793800	lipid metabolism.lipid transfer proteins	very weakly similar to (81.6) AT3G22600 | Symbols: | protease inhibitor/seed storage/lipid transfer protein (LTP) family protein | chr3:8006711-8007397 REVERSE protein|LTPL73 - Protease inhibitor/seed storage/LTP family protein precursor, expressed	1.02363			6	LOC_Os03g58040.1	Os03g0794500	N-metabolism.N-degradation.glutamate dehydrogenase	highly similar to ( 748) AT5G18170 | Symbols: GDH1 | GDH1 (GLUTAMATE DEHYDROGENASE 1); ATP binding / glutamate dehydrogenase [NAD(P)+]/ oxidoreductase | chr5:6006172-6008248 FORWARDhighly similar to ( 801) DHE3_MAIZE Glutamate dehydrogenase (EC 1.4.1.3) (GDH) - Zea mays (Maize) GdhA ELFV_dehydrog PRK09414 ELFV_dehydrog_N protein|glutamate dehydrogenase protein, putative, expressed	-1.1268		6	LOC_Os09g27080.1	Os09g0442900	hormone metabolism.auxin.induced-regulated-responsive-activated	highly similar to ( 717) AT5G35570 | Symbols: | unknown protein | chr5:13750101-13753383 REVERSEDUF246 protein|growth regulator related protein, putative, expressed	1.20907		6	LOC_Os01g47070.1	Os01g0660200	stress.biotic	moderately similar to ( 310) AT5G24090 | Symbols: | acidic endochitinase (CHIB1) | chr5:8143805-8145153 REVERSEmoderately similar to ( 313) CHIT3_VITVI Acidic endochitinase precursor (EC 3.2.1.14) - Vitis vinifera (Grape) Glyco_hydro_18 protein|glycosyl hydrolase, putative, expressed	1.66586
	7	LOC_Os02g40260.1	Os02g0616100	cell wall.cell wall proteins.LRR	uncharacterized protein At4g06744 precursor, putative, expressed	2.39163			7	LOC_Os03g58940.1	Os03g0804200	lipid metabolism.lipid transfer proteins	weakly similar to ( 112) AT2G44300 | Symbols: | lipid transfer protein-related | chr2:18307468-18308286 REVERSE protein|LTPL83 - Protease inhibitor/seed storage/LTP family protein precursor, putative, expressed	-1.96033			7	LOC_Os04g47780.1	Os04g0565500	transport.amino acids	moderately similar to ( 390) AT4G38250 | Symbols: | amino acid transporter family protein | chr4:17935533-17936843 FORWARD Aa_trans SdaC protein|transmembrane amino acid transporter protein, putative, expressed	1.70719		7	LOC_Os04g58280.1	Os04g0679400	hormone metabolism.auxin.induced-regulated-responsive-activated	weakly similar to ( 180) AT4G27450 | Symbols: | unknown protein | chr4:13727665-13728683 REVERSEweakly similar to ( 109) TSJT1_TOBAC Stem-specific protein TSJT1 - Nicotiana tabacum (Common tobacco)Wali7 protein|stem-specific protein TSJT1, putative, expressed	-1.14582		7	LOC_Os01g48390.1	Os01g0674800	signalling.receptor kinases.misc	highly similar to ( 506) AT5G45840 | Symbols: | leucine-rich repeat transmembrane protein kinase, putative | chr5:18594080-18597221 REVERSEvery weakly similar to (98.2) CRI4_MAIZE Putative receptor protein kinase CRINKLY4 precursor (EC 2.7.11.1) - Zea mays (Maize) Pkinase_Tyr PTKc S_TKc S_TKc Pkinase TyrKc protein|expressed protein	-2.20371
	8	LOC_Os06g48160.1	Os06g0696400	cell wall.modification	glycosyl hydrolases family 16, putative, expressed	2.22601			8	LOC_Os04g46830.1	Os04g0554800	lipid metabolism.lipid transfer proteins	very weakly similar to (94.7) AT2G45180 | Symbols: | protease inhibitor/seed storage/lipid transfer protein (LTP) family protein | chr2:18626377-18626781 FORWARDvery weakly similar to (85.1) 14KD_DAUCA 14 kDa proline-rich protein DC2.15 precursor - Daucus carota (Carrot)HPS_like protein|LTPL122 - Protease inhibitor/seed storage/LTP family protein precursor, expressed	-1.60168			8	LOC_Os07g04180.1	Os07g0134000	transport.amino acids	highly similar to ( 611) AT5G49630 | Symbols: AAP6 | AAP6 (AMINO ACID PERMEASE 6); acidic amino acid transmembrane transporter/ amino acid transmembrane transporter/ neutral amino acid transmembrane transporter | chr5:20142681-20146441 REVERSE Aa_trans protein|amino acid transporter, putative, expressed	2.69336		8	LOC_Os03g09900.1	Os03g0194900	hormone metabolism.auxin.induced-regulated-responsive-activated	moderately similar to ( 357) AT3G25290 | Symbols: | auxin-responsive family protein | chr3:9208955-9210353 FORWARD B561 DUF568 protein|membrane protein, putative, expressed	1.36613		8	LOC_Os01g49320.1	Os01g0687400	stress.biotic	moderately similar to ( 258) AT5G24090 | Symbols: | acidic endochitinase (CHIB1) | chr5:8143805-8145153 REVERSEmoderately similar to ( 297) CHIA_CICAR Acidic endochitinase precursor (EC 3.2.1.14) - Cicer arietinum (Chickpea) (Garbanzo) Glyco_hydro_18 protein|glycosyl hydrolase, putative, expressed	1.70489
	9	LOC_Os04g14790.1	Os04g0224900	cell wall/carbohydrate metabolism	FAD dependent oxidoreductase domain containing protein, expressed	2.2055			9	LOC_Os04g52260.1	Os04g0612500	lipid metabolism.lipid transfer proteins	HPS_like protein|LTPL124 - Protease inhibitor/seed storage/LTP family protein precursor, expressed	-1.51754			9	LOC_Os01g61044.1	Os01g0825800	transport.amino acids	moderately similar to ( 306) AT3G30390 | Symbols: | amino acid transporter family protein | chr3:11977112-11978827 REVERSE Aa_trans SdaC protein|transmembrane amino acid transporter protein, putative, expressed	2.19419		9	LOC_Os10g28320.1	Os10g0419100	hormone metabolism.auxin.induced-regulated-responsive-activated	moderately similar to ( 373) AT1G60690 | Symbols: | aldo/keto reductase family protein | chr1:22349892-22351668 REVERSEmoderately similar to ( 345) A115_TOBAC Auxin-induced protein PCNT115 - Nicotiana tabacum (Common tobacco) Tas Aldo_ket_red ARA1 PRK10376 COG4989 PRK09912 COG1453 PRK10625 dkgB dkgA protein|oxidoreductase, aldo/keto reductase family protein, putative, expressed	-1.00605		9	LOC_Os01g49614.1	Os01g0690800	signalling.receptor kinases.misc	moderately similar to ( 405) AT5G38260 | Symbols: | serine/threonine protein kinase, putative | chr5:15283692-15285837 REVERSEweakly similar to ( 192) KPRO_MAIZE Putative receptor protein kinase ZmPK1 precursor (EC 2.7.11.1) - Zea mays (Maize) TyrKc Pkinase Pkinase_Tyr PTKc S_TKc S_TKc PTKc_Csk_like PTKc_EphR PTKc_Src_like PTKc_Tec_like PTKc_EGFR_like PTKc_Srm_Brk PTKc_Lck_Blk PTKc_Jak_rpt2 PTKc_…	1.00302
	10	LOC_Os03g13570.1	Os03g0239000	cell wall.modification	glycosyl hydrolases family 16, putative, expressed	2.20476			10	LOC_Os05g40010.1	Os05g0477900	lipid metabolism.lipid transfer proteins	nsLTP1 protein|LTPL17 - Protease inhibitor/seed storage/LTP family protein precursor, expressed	-1.1912			10	LOC_Os03g37984.1	Os03g0576900	transport.amino acids	highly similar to ( 619) AT1G31830 | Symbols: | amino acid permease family protein | chr1:11418875-11420314 REVERSE PotE AnsP PRK10644 AA_permease protein|amino acid permease family protein, putative, expressed	-1.30257		10	LOC_Os08g43700.1	Os08g0550700	hormone metabolism.auxin.induced-regulated-responsive-activated	very weakly similar to (97.4) AT1G29500 | Symbols: | auxin-responsive protein, putative | chr1:10321290-10321697 FORWARD protein|OsSAUR36 - Auxin-responsive SAUR gene family member, expressed	-1.17782		10	LOC_Os01g53090.1	Os01g0731100	stress.biotic	moderately similar to ( 249) AT1G78780 | Symbols: | pathogenesis-related family protein | chr1:29621447-29622431 REVERSEmoderately similar to ( 234) PRPX_HORVU Pathogen-related protein - Hordeum vulgare (Barley) protein|pathogen-related protein, putative, expressed	-2.40049
	11	LOC_Os04g51460.1	Os04g0604300	cell wall.modification	glycosyl hydrolases family 16, putative, expressed	2.13135			11	LOC_Os06g07220.1	Os06g0168700	lipid metabolism.lipid transfer proteins	weakly similar to ( 119) AT4G15160 | Symbols: | lipid binding / structural constituent of cell wall | chr4:8646192-8647019 FORWARDHPS_like protein|LTPL128 - Protease inhibitor/seed storage/LTP family protein precursor, expressed	2.305			11	LOC_Os02g54730.1	Os02g0788800	transport.amino acids	highly similar to ( 559) AT2G41190 | Symbols: | amino acid transporter family protein | chr2:17167561-17170145 REVERSE Aa_trans SdaC protein|transmembrane amino acid transporter protein, putative, expressed	-1.17032		11	LOC_Os02g52990.1	Os02g0769100	hormone metabolism.auxin.induced-regulated-responsive-activated	protein|OsSAUR12 - Auxin-responsive SAUR gene family member, expressed	1.25516		11	LOC_Os01g56330.1	Os01g0769700	signalling.receptor kinases.Catharanthus roseus-like RLK1	nearly identical (1103) AT3G51550 | Symbols: FER | FER (FERONIA); kinase/ protein kinase | chr3:19117877-19120564 REVERSEmoderately similar to ( 255) NORK_MEDTR Nodulation receptor kinase precursor (EC 2.7.11.1) (Does not make infections protein 2) (Symbiosis receptor-like kinase) (MtSYMRK) - Medicago truncatula (Barrel medic) PTKc TyrKc Pkinase_Tyr S_TKc S_TKc Pkinase PTKc_Jak_rpt2 PTKc_Trk PTK_…	1.63089
	12	LOC_Os05g08370.1	Os05g0176100	cell wall.cellulose synthesis.cellulose synthase	CESA1 - cellulose synthase, expressed	2.10406			12	LOC_Os10g27220.1	Os10g0412000	lipid metabolism.lipid transfer proteins	highly similar to ( 758) AT1G59820 | Symbols: ALA3 | ALA3 (Aminophospholipid ATPase3); ATPase, coupled to transmembrane movement of ions, phosphorylative mechanism / phospholipid transporter | chr1:22011599-22020023 FORWARD MgtA protein|phospholipid-transporting ATPase 3, putative, expressed	1.11299			12	LOC_Os06g08080.1	Os06g0178900	transport.amino acids	nearly identical (1206) AT1G15690 | Symbols: AVP1, ATAVP3, AVP-3 | AVP1; ATPase/ hydrogen-translocating pyrophosphatase | chr1:5399115-5402185 FORWARDnearly identical (1267) AVP_HORVU Pyrophosphate-energized vacuolar membrane proton pump (EC 3.6.1.1) (Pyrophosphate-energized inorganic pyrophosphatase) (H(+)-PPase) - Hordeum vulgare (Barley)H_PPase hppA OVP1 protein|inorganic H+ pyrophosphatase, p…	1.16824		12	LOC_Os04g56690.1	Os04g0662400	hormone metabolism.auxin.induced-regulated-responsive-activated	Auxin_inducible protein|OsSAUR23 - Auxin-responsive SAUR gene family member, expressed	-1.04778		12	LOC_Os01g62260.1	Os01g0839900	stress.biotic	moderately similar to ( 278) AT2G28790 | Symbols: | osmotin-like protein, putative | chr2:12354664-12355413 REVERSEweakly similar to ( 159) TP1A_MALDO Thaumatin-like protein 1a precursor (Allergen Mal d 2) (Mdtl1) (Pathogenesis-related protein 5a) (PR-5a) - Malus domestica (Apple) (Malus sylvestris)THN Thaumatin protein|thaumatin, putative, expressed	1.87135
	13	LOC_Os08g34580.1	Os08g0445700	cell wall/carbohydrate metabolism	trehalose-6-phosphate synthase, putative, expressed	2.0824			13	LOC_Os10g40480.1	Os10g0552300	lipid metabolism.lipid transfer proteins	very weakly similar to (96.3) AT4G12490 | Symbols: | protease inhibitor/seed storage/lipid transfer protein (LTP) family protein | chr4:7409830-7410378 REVERSEweakly similar to ( 101) CCDP_MAIZE Cortical cell-delineating protein precursor (Root-specific protein ZRP3) - Zea mays (Maize)HPS_like protein|LTPL143 - Protease inhibitor/seed storage/LTP family protein precursor, expressed	-2.34652			13	LOC_Os08g03350.1	Os08g0127100	transport.amino acids	highly similar to ( 627) AT5G40780 | Symbols: LHT1 | LHT1; amino acid transmembrane transporter | chr5:16323823-16327082 FORWARD Aa_trans SdaC protein|amino acid transporter, putative, expressed	-1.42978		13	LOC_Os09g32470.1	Os09g0500900	hormone metabolism.auxin.induced-regulated-responsive-activated	moderately similar to ( 290) AT5G47530 | Symbols: | auxin-responsive protein, putative | chr5:19281471-19282870 FORWARD B561 DUF568 protein|membrane protein, putative, expressed	1.05797		13	LOC_Os01g64100.1	Os01g0860400	stress.biotic	moderately similar to ( 325) AT5G24090 | Symbols: | acidic endochitinase (CHIB1) | chr5:8143805-8145153 REVERSEmoderately similar to ( 356) CHIT3_VITVI Acidic endochitinase precursor (EC 3.2.1.14) - Vitis vinifera (Grape) Glyco_hydro_18 protein|glycosyl hydrolase, putative, expressed	-1.94463
	14	LOC_Os08g29200.1	Os08g0380100	cell wall.degradation.pectate lyases and polygalacturonases	BURP domain containing protein, expressed	1.77196			14	LOC_Os10g40510.1	Os10g0552600	lipid metabolism.lipid transfer proteins	HPS_like protein|LTPL144 - Protease inhibitor/seed storage/LTP family protein precursor, expressed	-2.15746			14	LOC_Os04g38680.1	Os04g0460300	transport.amino acids	moderately similar to ( 353) AT3G28960 | Symbols: | amino acid transporter family protein | chr3:10984245-10985767 REVERSE Aa_trans SdaC protein|transmembrane amino acid transporter protein, putative, expressed	-1.58123		14	LOC_Os06g50040.1	Os06g0714300	hormone metabolism.auxin.induced-regulated-responsive-activated	Auxin_inducible protein|OsSAUR29 - Auxin-responsive SAUR gene family member, expressed	-1.50831		14	LOC_Os01g64110.1	Os01g0860500	stress.biotic	moderately similar to ( 323) AT5G24090 | Symbols: | acidic endochitinase (CHIB1) | chr5:8143805-8145153 REVERSEmoderately similar to ( 333) CHLY_HEVBR Hevamine-A precursor [Includes: Chitinase (EC 3.2.1.14); Lysozyme (EC 3.2.1.17)] - Hevea brasiliensis (Para rubber tree) Glyco_hydro_18 protein|glycosyl hydrolase, putative, expressed	4.32455
	15	LOC_Os04g44780.1	Os04g0530050	cell wall.modification	beta-expansin precursor, putative, expressed	1.71617			15	LOC_Os10g40520.1	Os10g0552700	lipid metabolism.lipid transfer proteins	HPS_like protein|LTPL145 - Protease inhibitor/seed storage/LTP family protein precursor, expressed	-1.54065			15	LOC_Os03g25920.1	Os03g0375900	transport.amino acids	moderately similar to ( 425) AT3G13620 | Symbols: | amino acid permease family protein | chr3:4450904-4452556 REVERSE PotE protein|amino acid permease family protein, putative, expressed	-1.79715		15	LOC_Os11g44810.1	Os11g0671000	hormone metabolism.auxin.induced-regulated-responsive-activated	weakly similar to ( 106) AT1G28330 | Symbols: | DYL1 (DORMANCY-ASSOCIATED PROTEIN-LIKE 1) | chr1:9934134-9935216 REVERSEweakly similar to ( 101) 12KD_FRAAN Auxin-repressed 12.5 kDa protein - Fragaria ananassa (Strawberry)Auxin_repressed protein|auxin-repressed protein, putative, expressed	-1.50084		15	LOC_Os01g66610.1	Os01g0889900	signalling.receptor kinases.S-locus glycoprotein like	highly similar to ( 744) AT2G19130 | Symbols: | S-locus lectin protein kinase family protein | chr2:8293789-8296275 FORWARDmoderately similar to ( 260) SLSG3_BRAOL S-locus-specific glycoprotein S13 precursor (SLSG-13) (Fragment) - Brassica oleracea (Wild cabbage) Pkinase S_TKc Pkinase_Tyr S_TKc TyrKc PTKc S_locus_glycop PTKc_Csk_like SPS1 PTKc_Frk_like PTKc_Src_like PTKc_EphR PTKc_Jak_rpt2 PTKc_E…	-1.89399
	16	LOC_Os01g66850.1	Os01g0892600	cell wall.pectin*esterases.acetyl esterase	pectinacetylesterase domain containing protein, expressed	1.69684			16	LOC_Os10g40614.1	Os10g0554800	lipid metabolism.lipid transfer proteins	very weakly similar to (97.1) AT4G12510 | Symbols: | protease inhibitor/seed storage/lipid transfer protein (LTP) family protein | chr4:7417414-7417803 REVERSEvery weakly similar to (97.1) 14KD_DAUCA 14 kDa proline-rich protein DC2.15 precursor - Daucus carota (Carrot)HPS_like protein|LTPL147 - Protease inhibitor/seed storage/LTP family protein precursor, expressed	-1.45972			16	LOC_Os02g55890.1	Os02g0802500	transport.amino acids	nearly identical (1208) AT1G15690 | Symbols: AVP1, ATAVP3, AVP-3 | AVP1; ATPase/ hydrogen-translocating pyrophosphatase | chr1:5399115-5402185 FORWARDnearly identical (1237) AVP_HORVU Pyrophosphate-energized vacuolar membrane proton pump (EC 3.6.1.1) (Pyrophosphate-energized inorganic pyrophosphatase) (H(+)-PPase) - Hordeum vulgare (Barley)H_PPase hppA OVP1 protein|inorganic H+ pyrophosphatase, p…	-2.47484		16	LOC_Os07g06800.1	Os07g0162100	hormone metabolism.brassinosteroid.synthesis-degradation.BRs.DET2	weakly similar to ( 198) AT5G16010 | Symbols: | 3-oxo-5-alpha-steroid 4-dehydrogenase family protein / steroid 5-alpha-reductase family protein | chr5:5227982-5229012 FORWARD Steroid_dh protein|3-oxo-5-alpha-steroid 4-dehydrogenase, putative, expressed	2.5725		16	LOC_Os01g72700.1	Os01g0957100	signalling.receptor kinases.leucine rich repeat III	nearly identical (1010) AT3G28040 | Symbols: | leucine-rich repeat transmembrane protein kinase, putative | chr3:10435139-10438268 FORWARDmoderately similar to ( 366) PSKR_DAUCA Phytosulfokine receptor precursor (EC 2.7.11.1) (Phytosulfokine LRR receptor kinase) - Daucus carota (Carrot) S_TKc S_TKc Pkinase Pkinase_Tyr PTKc TyrKc PTKc_Ack_like SPS1 PTKc_Jak_rpt2 PTKc_EGFR_like PTKc_Fes_like PTKc_F…	1.99046
	17	LOC_Os03g28330.1	Os03g0401300	cell wall/carbohydrate metabolism	sucrose synthase, putative, expressed	1.68088			17	LOC_Os11g02389.1	Os11g0115400	lipid metabolism.lipid transfer proteins	very weakly similar to (90.1) NLTP1_ORYSA Nonspecific lipid-transfer protein 1 precursor (LTP 1) (PAPI) - Oryza sativa (Rice)nsLTP1 protein|protease inhibitor/seed storage/LTP family, putative, expressed	-2.48486			17	LOC_Os03g45170.1	Os03g0654400	transport.amino acids	highly similar to ( 732) AT1G58030 | Symbols: CAT2 | CAT2 (CATIONIC AMINO ACID TRANSPORTER 2); amino acid transmembrane transporter | chr1:21464185-21468141 REVERSE PotE AA_permease AnsP LysP PRK11357 PRK10836 PRK11387 PRK10238 PRK10580 PRK10249 protein|amino acid permease, putative, expressed	-1.22168		17	LOC_Os03g04340.1	Os03g0136200	hormone metabolism.brassinosteroid.synthesis-degradation.sterols.SMT2	highly similar to ( 532) AT1G20330 | Symbols: SMT2, CVP1, FRL1 | SMT2 (STEROL METHYLTRANSFERASE 2); S-adenosylmethionine-dependent methyltransferase | chr1:7038968-7040053 REVERSEhighly similar to ( 726) SMT2_ORYSA 24-methylenesterol C-methyltransferase 2 (EC 2.1.1.143) (24-sterol C-methyltransferase 2) (Sterol-C-methyltransferase 2) - Oryza sativa (Rice) Sterol_MT_C Methyltransf_11 UbiE PRK08317…	1.41863		17	LOC_Os02g10350.1	Os02g0197200	stress.biotic.signalling.MLO-like	moderately similar to ( 409) AT4G02600 | Symbols: MLO1, ATMLO1 | MLO1; calmodulin binding | chr4:1144141-1147156 FORWARDmoderately similar to ( 258) MLOH1_ORYSA MLO protein homolog 1 (OsMLO1) - Oryza sativa (Rice)Mlo protein|MLO domain containing protein, putative, expressed	1.55389
	18	LOC_Os05g41590.1	Os05g0495700	cell wall/carbohydrate metabolism	glycerol-3-phosphate dehydrogenase, putative, expressed	1.58856			18	LOC_Os11g02424.1	Os11g0116200	lipid metabolism.lipid transfer proteins	weakly similar to ( 111) AT5G01880 | Symbols: | zinc finger (C3HC4-type RING finger) family protein | chr5:339017-339496 FORWARD protein|LTPL9 - Protease inhibitor/seed storage/LTP family protein precursor, expressed	-2.65879			18	LOC_Os11g09020.1	Os11g0195600	transport.amino acids	highly similar to ( 629) AT1G77380 | Symbols: AAP3, ATAAP3 | AAP3; amino acid transmembrane transporter | chr1:29075201-29077252 REVERSE Aa_trans protein|amino acid transporter, putative, expressed	-1.10937		18	LOC_Os10g25780.1	Os10g0397400	hormone metabolism.brassinosteroid.synthesis-degradation.sterols.DWF1	highly similar to ( 936) AT3G19820 | Symbols: DWF1, DIM, EVE1, DIM1, CBB1 | DWF1 (DWARF 1); calmodulin binding / catalytic | chr3:6879835-6881616 REVERSEhighly similar to ( 920) DIM_PEA Cell elongation protein diminuto - Pisum sativum (Garden pea) GlcD protein|FAD-linked oxidoreductase protein, putative, expressed	1.26484		18	LOC_Os02g13510.1	Os02g0228300	signalling.receptor kinases.leucine rich repeat XI	highly similar to ( 759) AT5G25930 | Symbols: | leucine-rich repeat family protein / protein kinase family protein | chr5:9050880-9053978 FORWARDmoderately similar to ( 347) RPK1_IPONI Receptor-like protein kinase precursor (EC 2.7.11.1) - Ipomoea nil (Japanese morning glory) (Pharbitis nil) Pkinase S_TKc S_TKc Pkinase_Tyr TyrKc PTKc SPS1 PTKc_Trk PTKc_Srm_Brk PTKc_EphR PTKc_EGFR_like PTKc_DDR PT…	-1.36295
	19	LOC_Os04g48490.1	Os04g0574200	cell wall.cell wall proteins.AGPs.AGP	fasciclin-like arabinogalactan protein, putative, expressed	1.5875			19	LOC_Os12g02310.1	Os12g0115000	lipid metabolism.lipid transfer proteins	very weakly similar to (95.5) NLTP2_ORYSA Nonspecific lipid-transfer protein 2 precursor (LTP 2) - Oryza sativa (Rice)nsLTP1 protein|LTPL11 - Protease inhibitor/seed storage/LTP family protein precursor, expressed	-2.01498			19	LOC_Os12g08090.1	Os12g0181500	transport.amino acids	highly similar to ( 628) AT1G77380 | Symbols: AAP3, ATAAP3 | AAP3; amino acid transmembrane transporter | chr1:29075201-29077252 REVERSE Aa_trans protein|amino acid transporter, putative, expressed	1.57968		19	LOC_Os02g13900.1	Os02g0233200	hormone metabolism.brassinosteroid.signal transduction.BZR	weakly similar to ( 137) AT1G78700 | Symbols: | brassinosteroid signalling positive regulator-related | chr1:29599854-29601539 FORWARDDUF822 protein|BES1/BZR1 homolog protein, putative, expressed	-1.6996		19	LOC_Os02g36590.1	Os02g0575700	stress.biotic	moderately similar to ( 439) AT5G64550 | Symbols: | loricrin-related | chr5:25801794-25803698 REVERSE protein|CPuORF19 - conserved peptide uORF-containing transcript, expressed	-1.4945
	20	LOC_Os03g09250.1	Os03g0192700	cell wall/carbohydrate metabolism	inositol-3-phosphate synthase, putative, expressed	1.56827			20	LOC_Os12g02320.1	Os12g0115100	lipid metabolism.lipid transfer proteins	very weakly similar to (90.1) NLTP1_ORYSA Nonspecific lipid-transfer protein 1 precursor (LTP 1) (PAPI) - Oryza sativa (Rice)nsLTP1 protein|LTPL12 - Protease inhibitor/seed storage/LTP family protein precursor, expressed	-2.05816			20	LOC_Os01g41420.1	Os01g0597600	transport.amino acids	moderately similar to ( 367) AT5G15240 | Symbols: | amino acid transporter family protein | chr5:4947762-4950211 FORWARD Aa_trans SdaC protein|transmembrane amino acid transporter protein, putative, expressed	2.16413		20	LOC_Os07g39220.1	Os07g0580500	hormone metabolism.brassinosteroid.signal transduction.BZR	moderately similar to ( 218) AT1G19350 | Symbols: BES1, BZR2 | BES1 (BRI1-EMS-SUPPRESSOR 1); protein binding / transcription factor/ transcription regulator | chr1:6688841-6690165 FORWARDDUF822 protein|BES1/BZR1 homolog protein, putative, expressed	1.5073		20	LOC_Os02g38392.1	Os02g0597300	stress.biotic.PR-proteins	weakly similar to ( 122) AT5G44510 | Symbols: TAO1 | TAO1 (TARGET OF AVRB OPERATION1); ATP binding / protein binding / transmembrane receptor | chr5:17929673-17934188 REVERSE protein|NBS-LRR disease resistance protein, putative, expressed	2.20737
	21	LOC_Os03g62090.1	Os03g0837100	cell wall.cellulose synthesis.cellulose synthase	CESA5 - cellulose synthase, expressed	1.52343			21	LOC_Os06g05130.1	Os06g0143400	lipid metabolism.FA synthesis and FA elongation.ACP thioesterase	moderately similar to ( 497) AT1G08510 | Symbols: FATB | FATB (fatty acyl-ACP thioesterases B); acyl carrier/ acyl-[acyl-carrier-protein] hydrolase | chr1:2691546-2693409 REVERSEmoderately similar to ( 496) FATB_GOSHI Myristoyl-acyl carrier protein thioesterase, chloroplast precursor (EC 3.1.2.-) (16:0-acyl-carrier protein thioesterase) (16:0-ACP thioesterase) (Acyl-[acyl-carrier-protein] hydrola…	2.10993			21	LOC_Os02g09810.1	Os02g0191300	transport.amino acids	moderately similar to ( 464) AT3G30390 | Symbols: | amino acid transporter family protein | chr3:11977112-11978827 REVERSE Aa_trans SdaC protein|amino acid transporter, putative, expressed	-1.0242		21	LOC_Os07g38910.1	Os07g0576700	hormone metabolism.cytokinin.signal transduction	weakly similar to ( 171) AT2G01830 | Symbols: WOL, CRE1, WOL1, AHK4, ATCRE1 | WOL (WOODEN LEG); cytokinin receptor/ osmosensor/ phosphoprotein phosphatase/ protein histidine kinase | chr2:363332-367429 REVERSE protein|histidine kinase, putative, expressed	-1.96217		21	LOC_Os02g39100.1	Os02g0603100	stress.biotic.PR-proteins	moderately similar to ( 370) AT1G65380 | Symbols: CLV2, AtRLP10 | CLV2 (clavata 2); protein binding / receptor signaling protein | chr1:24286943-24289105 FORWARDweakly similar to ( 167) PSKR_DAUCA Phytosulfokine receptor precursor (EC 2.7.11.1) (Phytosulfokine LRR receptor kinase) - Daucus carota (Carrot) protein|fasciated ear2, putative, expressed	1.05938
	22	LOC_Os05g50380.1	Os05g0580000	cell wall/carbohydrate metabolism	glucose-1-phosphate adenylyltransferase large subunit, chloroplast precursor	1.5216			22	LOC_Os04g57850.1	Os04g0674700	lipid metabolism.FA synthesis and FA elongation.acyl coa ligase	highly similar to ( 703) AT5G16370 | Symbols: AAE5 | AAE5 (ACYL ACTIVATING ENZYME 5); catalytic | chr5:5356823-5358481 REVERSEweakly similar to ( 155) 4CL1_TOBAC 4-coumarate--CoA ligase 1 (EC 6.2.1.12) (4CL 1) (4-coumaroyl-CoA synthase 1) - Nicotiana tabacum (Common tobacco) PRK08162 CaiC PRK08316 PRK06219 AMP-binding PRK07771 PRK06187 PRK07008 Acs PRK06368 PRK06087 PRK08315 PRK06018 PRK08314 PRK…	-2.30748			22	LOC_Os03g60260.1	Os03g0817200	transport.amino acids	moderately similar to ( 311) AT3G11900 | Symbols: ANT1 | ANT1 (AROMATIC AND NEUTRAL TRANSPORTER 1); amino acid transmembrane transporter/ aromatic amino acid transmembrane transporter/ neutral amino acid transmembrane transporter | chr3:3758523-3760103 FORWARD Aa_trans SdaC protein|ANT1, putative, expressed	-1.02534		22	LOC_Os10g39140.1	Os10g0536400	hormone metabolism.ethylene.synthesis-degradation	moderately similar to ( 456) AT5G24530 | Symbols: DMR6 | DMR6 (DOWNY MILDEW RESISTANT 6); oxidoreductase/ oxidoreductase, acting on paired donors, with incorporation or reduction of molecular oxygen, 2-oxoglutarate as one donor, and incorporation of one atom each of oxygen into both donors | chr5:8378964-8383154 FORWARDmoderately similar to ( 219) FL3H_MALDO Naringenin,2-oxoglutarate 3-dioxygenas…	2.66005		22	LOC_Os02g57560.1	Os02g0821400	signalling.receptor kinases.misc	moderately similar to ( 364) AT4G00330 | Symbols: CRCK2 | CRCK2; ATP binding / kinase/ protein kinase/ protein serine/threonine kinase | chr4:142787-144427 REVERSEmoderately similar to ( 210) NORK_MEDTR Nodulation receptor kinase precursor (EC 2.7.11.1) (Does not make infections protein 2) (Symbiosis receptor-like kinase) (MtSYMRK) - Medicago truncatula (Barrel medic) S_TKc S_TKc Pkinase_Tyr Pkin…	-1.24432
	23	LOC_Os02g51040.1	Os02g0744200	cell wall.modification	expansin precursor, putative, expressed	1.51307			23	LOC_Os05g04170.1	Os05g0132100	lipid metabolism.FA synthesis and FA elongation.long chain fatty acid CoA ligase	highly similar to ( 859) AT2G47240 | Symbols: LACS1 | long-chain-fatty-acid--CoA ligase family protein / long-chain acyl-CoA synthetase family protein | chr2:19393835-19397616 FORWARDvery weakly similar to (98.2) 4CL1_ORYSA 4-coumarate--CoA ligase 1 (EC 6.2.1.12) (4CL 1) (4-coumaroyl-CoA synthase 1) - Oryza sativa (Rice) FAA1 AMP-binding CaiC PRK08314 PRK09089 Acs PRK07770 PRK07059 PRK06187 PRK05…	-1.92958			23	LOC_Os04g35540.1	Os04g0435100	transport.amino acids	moderately similar to ( 355) AT2G01170 | Symbols: BAT1 | BAT1 (BIDIRECTIONAL AMINO ACID TRANSPORTER 1); amino acid transmembrane transporter | chr2:102364-104462 REVERSE PotE AA_permease protein|amino acid permease family protein, putative, expressed	-2.49182		23	LOC_Os10g41020.1	Os10g0559500	hormone metabolism.ethylene.synthesis-degradation	moderately similar to ( 313) AT4G25300 | Symbols: | oxidoreductase, 2OG-Fe(II) oxygenase family protein | chr4:12945780-12946642 FORWARDweakly similar to ( 195) FLS_PETHY Flavonol synthase/flavanone 3-hydroxylase (EC 1.14.11.23) (EC 1.14.11.9) (FLS) - Petunia hybrida (Petunia) PcbC 2OG-FeII_Oxy protein|flavonol synthase/flavanone 3-hydroxylase, putative, expressed	-2.73254		23	LOC_Os02g58390.1	Os02g0830700	signalling.receptor kinases.leucine rich repeat III	moderately similar to ( 280) AT1G10850 | Symbols: | ATP binding / protein binding / protein kinase/ protein serine/threonine kinase | chr1:3612228-3614343 FORWARDweakly similar to ( 114) PSKR_DAUCA Phytosulfokine receptor precursor (EC 2.7.11.1) (Phytosulfokine LRR receptor kinase) - Daucus carota (Carrot) Pkinase S_TKc S_TKc PTKc Pkinase_Tyr TyrKc SPS1 PTKc_Ror PTKc_Src_like PTKc_Fes_like PTKc_F…	1.01376
	24	LOC_Os11g29400.1	Os11g0484500	cell wall/carbohydrate metabolism	6-phosphogluconate dehydrogenase, decarboxylating, putative, expressed	1.46285			24	LOC_Os11g04980.1	Os11g0147000	lipid metabolism.FA synthesis and FA elongation.long chain fatty acid CoA ligase	nearly identical (1048) AT5G27600 | Symbols: LACS7, ATLACS7 | LACS7 (LONG-CHAIN ACYL-COA SYNTHETASE 7); long-chain-fatty-acid-CoA ligase/ protein binding | chr5:9742616-9746795 FORWARDweakly similar to ( 118) 4CL1_TOBAC 4-coumarate--CoA ligase 1 (EC 6.2.1.12) (4CL 1) (4-coumaroyl-CoA synthase 1) - Nicotiana tabacum (Common tobacco) FAA1 AMP-binding CaiC PRK09089 PRK07656 PRK07059 PRK05677 PRK0618…	-1.50793			24	LOC_Os12g08130.1	Os12g0181600	transport.amino acids	highly similar to ( 627) AT1G77380 | Symbols: AAP3, ATAAP3 | AAP3; amino acid transmembrane transporter | chr1:29075201-29077252 REVERSE Aa_trans protein|amino acid transporter, putative, expressed	1.66046		24	LOC_Os10g40934.1	Os10g0558700	hormone metabolism.ethylene.synthesis-degradation	moderately similar to ( 295) AT1G17020 | Symbols: SRG1, ATSRG1 | SRG1 (SENESCENCE-RELATED GENE 1); oxidoreductase, acting on diphenols and related substances as donors, oxygen as acceptor / oxidoreductase, acting on paired donors, with incorporation or reduction of molecular oxygen, 2-oxoglutarate as one donor, and inc | chr1:5820258-5821741 FORWARDweakly similar to ( 180) LDOX_MALDO Leucoanthocy…	-1.61115		24	LOC_Os03g03700.1	Os03g0129100	stress.biotic.signalling.MLO-like	moderately similar to ( 494) AT2G39200 | Symbols: MLO12, ATMLO12 | MLO12 (MILDEW RESISTANCE LOCUS O 12); calmodulin binding | chr2:16356255-16359797 REVERSEhighly similar to ( 795) MLOH1_ORYSA MLO protein homolog 1 (OsMLO1) - Oryza sativa (Rice)Mlo protein|MLO domain containing protein, putative, expressed	1.37413
	25	LOC_Os04g53310.1	Os04g0624600	cell wall/carbohydrate metabolism	soluble starch synthase 3, chloroplast precursor, putative, expressed	1.45517			25	LOC_Os02g11070.1	Os02g0205500	lipid metabolism.FA synthesis and FA elongation.beta ketoacyl CoA synthase	highly similar to ( 786) AT2G26640 | Symbols: KCS11 | KCS11 (3-KETOACYL-COA SYNTHASE 11); acyltransferase/ catalytic/ transferase, transferring acyl groups other than amino-acyl groups | chr2:11330094-11331623 FORWARDFAE1_CUT1_RppA CHS_like BcsA FabH protein|3-ketoacyl-CoA synthase, putative, expressed	2.84229			25	LOC_Os03g43970.1	Os03g0641200	transport.amino acids	highly similar to ( 536) AT4G21120 | Symbols: AAT1, CAT1 | AAT1 (AMINO ACID TRANSPORTER 1); L-glutamate transmembrane transporter/ L-lysine transmembrane transporter/ arginine transmembrane transporter/ cationic amino acid transmembrane transporter | chr4:11270318-11273775 FORWARD PotE protein|amino acid permease family protein, putative, expressed	-1.55037		25	LOC_Os02g41954.1	Os02g0630300	hormone metabolism.ethylene.synthesis-degradation	moderately similar to ( 309) AT4G21200 | Symbols: ATGA2OX8, GA2OX8 | GA2OX8 (GIBBERELLIN 2-OXIDASE 8); gibberellin 2-beta-dioxygenase | chr4:11302751-11304032 FORWARDweakly similar to ( 122) GAO1D_WHEAT Gibberellin 20 oxidase 1-D (EC 1.14.11.-) (Gibberellin C-20 oxidase 1-D) (GA 20-oxidase 1-D) (Ta20ox1D) (TaGA20ox1-D) (Protein Wga20) - Triticum aestivum (Wheat) PcbC 2OG-FeII_Oxy protein|gibberel…	-3.73067		25	LOC_Os03g04060.1	Os03g0132900	stress.biotic	moderately similar to ( 277) AT3G12500 | Symbols: ATHCHIB, PR3, PR-3, CHI-B, B-CHI | ATHCHIB (ARABIDOPSIS THALIANA BASIC CHITINASE); chitinase | chr3:3962501-3963945 REVERSEmoderately similar to ( 298) CHIA_SECCE Basic endochitinase A precursor (EC 3.2.1.14) (Rye seed chitinase-a) (RSC-a) - Secale cereale (Rye) Glyco_hydro_19 chitinase_glyco_hydro_19 protein|CHIT16 - Chitinase family protein prec…	1.01863
	26	LOC_Os02g20540.1	Os02g0308400	cell wall.cell wall proteins.AGPs.AGP	fasciclin domain containing protein, expressed	1.45051			26	LOC_Os03g08360.1	Os03g0181500	lipid metabolism.FA synthesis and FA elongation.beta ketoacyl CoA synthase	highly similar to ( 748) AT2G26250 | Symbols: FDH, KCS10 | KCS10 (3-KETOACYL-COA SYNTHASE 10); acyltransferase/ catalytic/ transferase, transferring acyl groups other than amino-acyl groups | chr2:11170799-11173059 REVERSEFAE1_CUT1_RppA CHS_like BcsA protein|3-ketoacyl-CoA synthase 10, putative, expressed	-1.06419			26	LOC_Os05g39240.1	Os05g0468700	transport.ammonium	highly similar to ( 555) AT2G38290 | Symbols: ATAMT2, AMT2;1 | ATAMT2 (AMMONIUM TRANSPORTER 2); ammonium transmembrane transporter/ high affinity secondary active ammonium transmembrane transporter | chr2:16039672-16042291 REVERSE AmtB Ammonium_transp PRK10666 protein|ammonium transporter protein, putative, expressed	-1.26933		26	LOC_Os03g03034.1	Os03g0122300	hormone metabolism.ethylene.synthesis-degradation	moderately similar to ( 460) AT5G24530 | Symbols: DMR6 | DMR6 (DOWNY MILDEW RESISTANT 6); oxidoreductase/ oxidoreductase, acting on paired donors, with incorporation or reduction of molecular oxygen, 2-oxoglutarate as one donor, and incorporation of one atom each of oxygen into both donors | chr5:8378964-8383154 FORWARDmoderately similar to ( 233) FL3H_MALDO Naringenin,2-oxoglutarate 3-dioxygenas…	2.27327		26	LOC_Os03g12150.1	Os03g0221700	signalling.receptor kinases.S-locus glycoprotein like	highly similar to ( 657) AT2G19130 | Symbols: | S-locus lectin protein kinase family protein | chr2:8293789-8296275 FORWARDmoderately similar to ( 240) KPRO_MAIZE Putative receptor protein kinase ZmPK1 precursor (EC 2.7.11.1) - Zea mays (Maize) S_TKc Pkinase S_TKc Pkinase_Tyr TyrKc PTKc S_locus_glycop SPS1 PTKc_Src_like PTKc_Csk_like PTKc_Jak_rpt2 PTKc_Itk PTKc_EphR PTKc_Frk_like PTKc_Srm_Brk PTK…	-1.81547
	27	LOC_Os02g54890.1	Os02g0791500	cell wall.precursor synthesis.GAE	UDP-glucuronate 4-epimerase, putative, expressed	1.43983			27	LOC_Os03g26530.1	Os03g0382100	lipid metabolism.FA synthesis and FA elongation.beta ketoacyl CoA synthase	highly similar to ( 509) AT2G28630 | Symbols: KCS12 | KCS12 (3-KETOACYL-COA SYNTHASE 12); acyltransferase/ catalytic/ transferase, transferring acyl groups other than amino-acyl groups | chr2:12275719-12277149 REVERSEFAE1_CUT1_RppA CHS_like BcsA KAS_III FabH protein|3-ketoacyl-CoA synthase, putative, expressed	-2.20948			27	LOC_Os04g55800.1	Os04g0652400	transport.sulphate	highly similar to ( 849) AT1G23090 | Symbols: AST91, SULTR3;3 | AST91 (SULFATE TRANSPORTER 91); sulfate transmembrane transporter | chr1:8185238-8188954 REVERSEmoderately similar to ( 341) NO70_SOYBN Early nodulin 70 - Glycine max (Soybean) Sulfate_transp SUL1 PRK11660 STAS protein|sulfate transporter, putative, expressed	1.61708		27	LOC_Os04g10350.1	Os04g0182200	hormone metabolism.ethylene.synthesis-degradation	moderately similar to ( 316) AT1G06650 | Symbols: | 2-oxoglutarate-dependent dioxygenase, putative | chr1:2035909-2037186 FORWARDmoderately similar to ( 288) DV4H_CATRO Desacetoxyvindoline 4-hydroxylase (EC 1.14.11.20) - Catharanthus roseus (Rosy periwinkle) (Madagascar periwinkle) PcbC 2OG-FeII_Oxy protein|1-aminocyclopropane-1-carboxylate oxidase homolog 2, putative, expressed	1.09367		27	LOC_Os03g14030.1	Os03g0243900	stress.biotic	moderately similar to ( 266) AT4G38660 | Symbols: | thaumatin, putative | chr4:18066448-18067792 REVERSEmoderately similar to ( 210) TLP1_PRUPE Thaumatin-like protein 1 precursor (PpAZ44) - Prunus persica (Peach)THN Thaumatin protein|thaumatin, putative, expressed	-1.6245
	28	LOC_Os07g14850.1	Os07g0252400	cell wall.cellulose synthesis.cellulose synthase	CESA6 - cellulose synthase, expressed	1.35833			28	LOC_Os03g14170.1	Os03g0245700	lipid metabolism.FA synthesis and FA elongation.beta ketoacyl CoA synthase	highly similar to ( 669) AT1G01120 | Symbols: KCS1 | KCS1 (3-KETOACYL-COA SYNTHASE 1); acyltransferase/ fatty acid elongase | chr1:57392-58978 REVERSEFAE1_CUT1_RppA CHS_like BcsA protein|3-ketoacyl-CoA synthase, putative, expressed	-1.65697			28	LOC_Os01g52130.1	Os01g0719300	transport.sulphate	highly similar to ( 729) AT5G19600 | Symbols: SULTR3;5 | SULTR3;5 (SULFATE TRANSPORTER 3;5); sulfate transmembrane transporter | chr5:6613113-6616891 REVERSEmoderately similar to ( 305) NO70_SOYBN Early nodulin 70 - Glycine max (Soybean) SUL1 Sulfate_transp PRK11660 STAS protein|sulfate transporter, putative, expressed	1.62364		28	LOC_Os09g35010.1	Os09g0522000	hormone metabolism.ethylene.signal transduction	protein|dehydration-responsive element-binding protein, putative, expressed	3.99273		28	LOC_Os03g14050.1	Os03g0244200	stress.biotic	moderately similar to ( 264) AT4G38670 | Symbols: | pathogenesis-related thaumatin family protein | chr4:18069856-18071227 REVERSEmoderately similar to ( 202) TLP1_PRUPE Thaumatin-like protein 1 precursor (PpAZ44) - Prunus persica (Peach)THN Thaumatin protein|thaumatin-like protein 1 precursor, putative, expressed	-2.13724
	29	LOC_Os05g08770.1	Os05g0180300	cell wall.cell wall proteins.LRR	uncharacterized protein At4g06744 precursor, putative, expressed	1.34648			29	LOC_Os11g37900.1	Os11g0591200	lipid metabolism.FA synthesis and FA elongation.beta ketoacyl CoA synthase	highly similar to ( 677) AT1G04220 | Symbols: KCS2 | KCS2 (3-KETOACYL-COA SYNTHASE 2); fatty acid elongase | chr1:1119853-1122483 REVERSEFAE1_CUT1_RppA CHS_like BcsA protein|3-ketoacyl-CoA synthase, putative, expressed	-1.04052			29	LOC_Os06g05160.1	Os06g0143700	transport.sulphate	highly similar to ( 819) AT3G15990 | Symbols: SULTR3;4 | SULTR3;4 (SULFATE TRANSPORTER 3;4); sulfate transmembrane transporter | chr3:5427081-5430679 FORWARDmoderately similar to ( 365) NO70_SOYBN Early nodulin 70 - Glycine max (Soybean) Sulfate_transp SUL1 PRK11660 protein|sulfate transporter, putative, expressed	2.13799		29	LOC_Os02g43790.1	Os02g0654700	hormone metabolism.ethylene.signal transduction	weakly similar to ( 134) AT4G17500 | Symbols: ATERF-1 | ATERF-1 (ETHYLENE RESPONSIVE ELEMENT BINDING FACTOR 1); DNA binding / transcription activator/ transcription factor | chr4:9759405-9760211 FORWARDweakly similar to ( 131) ERF2_NICSY Ethylene-responsive transcription factor 2 (Ethylene-responsive element-binding factor 2) (EREBP-2) (NsERF2) - Nicotiana sylvestris (Wood tobacco)AP2 AP2 protein…	1.00588		29	LOC_Os03g21730.1	Os03g0335500	signalling.receptor kinases.leucine rich repeat III	highly similar to ( 906) AT3G56370 | Symbols: | leucine-rich repeat transmembrane protein kinase, putative | chr3:20899403-20902390 REVERSEmoderately similar to ( 333) RPK1_IPONI Receptor-like protein kinase precursor (EC 2.7.11.1) - Ipomoea nil (Japanese morning glory) (Pharbitis nil) Pkinase_Tyr S_TKc PTKc Pkinase TyrKc S_TKc PTKc_Jak_rpt2 SPS1 PTKc_Src_like PTKc_Syk_like PTKc_EGFR_like PTKc_Ac…	1.7353
	30	LOC_Os01g06580.1	Os01g0159200	cell wall.cell wall proteins.AGPs.AGP	fasciclin domain containing protein, expressed	1.31187			30	LOC_Os03g12030.1	Os03g0220100	lipid metabolism.FA synthesis and FA elongation.beta ketoacyl CoA synthase	highly similar to ( 808) AT1G68530 | Symbols: CUT1, POP1, CER6, G2, KCS6 | KCS6 (3-KETOACYL-COA SYNTHASE 6); catalytic/ transferase, transferring acyl groups other than amino-acyl groups | chr1:25713600-25714733 REVERSEFAE1_CUT1_RppA CHS_like BcsA FabH KAS_III init_cond_enzymes protein|3-ketoacyl-CoA synthase, putative, expressed	-1.85532			30	LOC_Os03g09930.1	Os03g0195300	transport.sulphate	highly similar to ( 712) AT5G10180 | Symbols: AST68, SULTR2;1 | AST68; sulfate transmembrane transporter | chr5:3193225-3196818 FORWARDmoderately similar to ( 404) NO70_SOYBN Early nodulin 70 - Glycine max (Soybean) Sulfate_transp SUL1 PRK11660 protein|sulfate transporter, putative, expressed	1.4127		30	LOC_Os04g08740.1	Os04g0169100	hormone metabolism.ethylene.signal transduction	highly similar to ( 661) AT3G04580 | Symbols: EIN4 | EIN4 (ETHYLENE INSENSITIVE 4); ethylene binding / glycogen synthase kinase 3/ protein histidine kinase/ receptor | chr3:1235576-1237965 REVERSEmoderately similar to ( 479) ETR1_BRAOL Ethylene receptor (EC 2.7.13.3) - Brassica oleracea (Wild cabbage) PRK11091 PRK11466 PRK09959 protein|ethylene receptor, putative, expressed	-1.08961		30	LOC_Os03g21840.1	Os03g0336600	stress.biotic	moderately similar to ( 208) AT3G10915 | Symbols: | reticulon family protein | chr3:3416101-3417497 REVERSE Reticulon protein|reticulon domain containing protein, putative, expressed	-1.01209
	31	LOC_Os04g39610.1	Os04g0472300	cell wall/carbohydrate metabolism	glycerophosphoryl diester phosphodiesterase family protein, putative, expressed	1.30501			31	LOC_Os04g52164.1	Os04g0611200	lipid metabolism.FA synthesis and FA elongation.fatty acid elongase	moderately similar to ( 206) AT3G23840 | Symbols: | transferase family protein | chr3:8611177-8612559 FORWARDTransferase protein|transferase family protein, putative, expressed	-1.43319			31	LOC_Os01g45910.1	Os01g0647100	transport.metabolite transporters at the envelope membrane	highly similar to ( 702) AT1G80300 | Symbols: NTT1, ATNTT1 | NTT1 (NUCLEOTIDE TRANSPORTER 1); ATP:ADP antiporter | chr1:30191954-30194280 FORWARDhighly similar to ( 713) TLC1_SOLTU Plastidic ATP/ADP-transporter - Solanum tuberosum (Potato)TLC COG3202 protein|plastidic ATP/ADP-transporter, putative, expressed	-1.02964		31	LOC_Os08g36920.1	Os08g0474000	hormone metabolism.ethylene.signal transduction	very weakly similar to (88.2) AT4G34410 | Symbols: RRTF1 | RRTF1 ({REDOX RESPONSIVE TRANSCRIPTION FACTOR 1); DNA binding / transcription factor | chr4:16451992-16452798 FORWARDAP2 AP2 protein|AP2 domain containing protein, expressed	3.11409		31	LOC_Os03g28940.1	Os03g0402800	stress.biotic.signalling	very weakly similar to (93.6) AT1G74950 | Symbols: JAZ2, TIFY10B | TIFY10B | chr1:28148919-28150258 REVERSE protein|ZIM domain containing protein, putative, expressed	2.55004
	32	LOC_Os02g17534.1	Os02g0275200	cell wall.hemicellulose synthesis	xyloglucan fucosyltransferase, putative, expressed	1.2924			32	LOC_Os03g39860.1	Os03g0595800	lipid metabolism.FA synthesis and FA elongation.ACP protein	weakly similar to ( 114) AT5G47630 | Symbols: mtACP3 | mtACP3 (mitochondrial acyl carrier protein 3); acyl carrier/ cofactor binding | chr5:19306397-19306885 FORWARD protein|acyl carrier protein, putative, expressed	1.07334			32	LOC_Os07g33954.1	Os07g0523600	transport.metabolite transporters at the envelope membrane	moderately similar to ( 442) AT1G61800 | Symbols: GPT2 | GPT2; antiporter/ glucose-6-phosphate transmembrane transporter | chr1:22824527-22826459 FORWARDmoderately similar to ( 212) TPT_PEA Triose phosphate/phosphate translocator, chloroplast precursor (cTPT) (p36) (E30) - Pisum sativum (Garden pea) TPT protein|transporter family protein, putative, expressed	1.46807		32	LOC_Os01g58420.1	Os01g0797600	hormone metabolism.ethylene.signal transduction	very weakly similar to (80.1) AT5G44210 | Symbols: ERF9, ATERF9, ATERF-9 | ERF9 (ERF DOMAIN PROTEIN 9); DNA binding / transcription factor/ transcription repressor | chr5:17806742-17807344 FORWARDAP2 AP2 protein|AP2 domain containing protein, expressed	1.37536		32	LOC_Os03g57780.1	Os03g0791700	signalling.receptor kinases.misc	highly similar to ( 679) AT3G03770 | Symbols: | leucine-rich repeat transmembrane protein kinase, putative | chr3:945303-948436 REVERSEweakly similar to ( 144) NORK_MEDTR Nodulation receptor kinase precursor (EC 2.7.11.1) (Does not make infections protein 2) (Symbiosis receptor-like kinase) (MtSYMRK) - Medicago truncatula (Barrel medic) PTKc Pkinase_Tyr S_TKc TyrKc Pkinase S_TKc PTKc_Jak_rpt2 PTK…	1.17223
	33	LOC_Os03g60720.1	Os03g0822000	cell wall.modification	expansin precursor, putative, expressed	1.25675			33	LOC_Os03g18070.1	Os03g0290300	lipid metabolism.FA desaturation.omega 3 desaturase	highly similar to ( 534) AT3G11170 | Symbols: FAD7, FADD | FAD7 (FATTY ACID DESATURASE 7); omega-3 fatty acid desaturase | chr3:3499959-3502126 FORWARDhighly similar to ( 550) FAD3C_RICCO Omega-3 fatty acid desaturase, chloroplast precursor (EC 1.14.19.-) - Ricinus communis (Castor bean)Delta12-FADS-like FA_desaturase DesA protein|omega-3 fatty acid desaturase, chloroplast precursor, putative, ex…	1.89149			33	LOC_Os10g42299.1	Os10g0573700	transport.metabolite transporters at the mitochondrial membrane	moderately similar to ( 334) AT5G46800 | Symbols: BOU | BOU (A BOUT DE SOUFFLE); binding / transporter | chr5:18988779-18989810 REVERSE protein|mitochondrial carrier protein, putative, expressed	-1.16744		33	LOC_Os04g52090.1	Os04g0610400	hormone metabolism.ethylene.signal transduction	very weakly similar to (81.3) ERF4_TOBAC Ethylene-responsive transcription factor 4 (Ethylene-responsive element-binding factor 4 homolog) (EREBP-3) (NtERF3) - Nicotiana tabacum (Common tobacco)AP2 AP2 protein|AP2 domain containing protein, expressed	1.88708		33	LOC_Os04g01320.1	Os04g0103700	signalling.receptor kinases.S-locus glycoprotein like	highly similar to ( 592) AT2G19130 | Symbols: | S-locus lectin protein kinase family protein | chr2:8293789-8296275 FORWARDmoderately similar to ( 306) KPRO_MAIZE Putative receptor protein kinase ZmPK1 precursor (EC 2.7.11.1) - Zea mays (Maize) S_TKc Pkinase TyrKc Pkinase_Tyr PTKc S_TKc PTKc_EphR PTKc_Itk PTKc_Trk PTKc_Csk_like SPS1 PTKc_Frk_like PTKc_Tec_like PTKc_Src_like B_lectin PTKc_DDR PTKc…	-1.93375
	34	LOC_Os08g41440.1	Os08g0526100	cell wall.precursor synthesis.GAE	UDP-glucuronate 4-epimerase, putative, expressed	1.22534			34	LOC_Os03g61720.1	Os03g0832800	lipid metabolism.Phospholipid synthesis	moderately similar to ( 332) AT1G02390 | Symbols: ATGPAT2, GPAT2 | GPAT2 (GLYCEROL-3-PHOSPHATE ACYLTRANSFERASE 2); acyltransferase | chr1:480921-483163 FORWARD protein|glycerol-3-phosphate acyltransferase, putative, expressed	-1.60885			34	LOC_Os02g32814.1	Os02g0530100	transport.metabolite transporters at the mitochondrial membrane	weakly similar to ( 133) AT5G24030 | Symbols: SLAH3 | SLAH3 (SLAC1 HOMOLOGUE 3); transporter | chr5:8118618-8120993 REVERSE protein|heavy metal-associated domain containing protein, expressed	1.03993		34	LOC_Os05g41780.1	Os05g0497300	hormone metabolism.ethylene.signal transduction	AP2 AP2 protein|AP2 domain containing protein, expressed	1.4854		34	LOC_Os04g03180.1	Os04g0122000	signalling.receptor kinases.leucine rich repeat XI	weakly similar to ( 165) AT1G07390 | Symbols: AtRLP1 | protein binding | chr1:2269893-2274654 FORWARDvery weakly similar to (99.8) RPK1_IPONI Receptor-like protein kinase precursor (EC 2.7.11.1) - Ipomoea nil (Japanese morning glory) (Pharbitis nil) protein|disease resistance protein, putative, expressed	1.44233
	35	LOC_Os02g38140.1	Os02g0594900	cell wall/carbohydrate metabolism	glycosyl transferase family 17 protein, putative, expressed	1.21942			35	LOC_Os05g37600.1	Os05g0448300	lipid metabolism.Phospholipid synthesis	highly similar to ( 518) AT2G38110 | Symbols: ATGPAT6, GPAT6 | GPAT6 (GLYCEROL-3-PHOSPHATE ACYLTRANSFERASE 6); 1-acylglycerol-3-phosphate O-acyltransferase/ acyltransferase | chr2:15952816-15955364 REVERSE protein|glycerol-3-phosphate acyltransferase, putative, expressed	-1.06947			35	LOC_Os01g43460.1	Os01g0623200	transport.metabolite transporters at the mitochondrial membrane	highly similar to ( 538) AT4G27970 | Symbols: SLAH2 | SLAH2 (SLAC1 HOMOLOGUE 2); transporter | chr4:13918290-13920122 REVERSEC4dic_mal_tran TehA PRK10764 protein|C4-dicarboxylate transporter/malic acid transport protein, expressed	3.02474		35	LOC_Os06g39240.1	Os06g0592500	hormone metabolism.ethylene.induced-regulated-responsive-activated	weakly similar to ( 115) AT3G24500 | Symbols: MBF1C, ATMBF1C | MBF1C (MULTIPROTEIN BRIDGING FACTOR 1C); DNA binding / transcription coactivator/ transcription factor | chr3:8918755-8919201 FORWARD protein|endothelial differentiation-related factor 1, putative, expressed	1.18979		35	LOC_Os04g30240.1	Os04g0370900	signalling.receptor kinases.misc	moderately similar to ( 391) AT1G21270 | Symbols: WAK2 | WAK2; ATP binding / calcium ion binding / protein kinase/ protein serine/threonine kinase | chr1:7444997-7447345 FORWARDweakly similar to ( 163) PSKR_DAUCA Phytosulfokine receptor precursor (EC 2.7.11.1) (Phytosulfokine LRR receptor kinase) - Daucus carota (Carrot) S_TKc S_TKc Pkinase_Tyr TyrKc PTKc Pkinase SPS1 PTKc_Csk_like PTKc_Fes_like …	2.39346
	36	LOC_Os08g20660.1	Os08g0301500	cell wall/carbohydrate metabolism	sucrose-phosphate synthase, putative, expressed	1.16409			36	LOC_Os01g51920.1	Os01g0717000	lipid metabolism.Phospholipid synthesis.choline kinase	moderately similar to ( 447) AT1G74320 | Symbols: | choline kinase, putative | chr1:27941192-27942903 FORWARD Choline_kinase protein|phosphotransferase, putative, expressed	2.18576			36	LOC_Os04g49757.1	Os04g0587451	transport.nucleotides	moderately similar to ( 251) AT1G44750 | Symbols: ATPUP11 | ATPUP11; purine transmembrane transporter | chr1:16894257-16895168 FORWARDTPT protein|purine permease, putative, expressed	-3.76174		36	LOC_Os12g36640.1	Os12g0552500	hormone metabolism.ethylene.induced-regulated-responsive-activated	weakly similar to ( 192) AT2G47710 | Symbols: | universal stress protein (USP) family protein | chr2:19555045-19555956 REVERSE protein|universal stress protein domain containing protein, putative, expressed	2.05439		36	LOC_Os04g41640.1	Os04g0493600	stress.biotic	protein|HEV2 - Hevein family protein precursor, expressed	1.29519
	37	LOC_Os05g33570.1	Os05g0405000	cell wall/carbohydrate metabolism	pyruvate, phosphate dikinase, chloroplast precursor, putative, expressed	1.11783			37	LOC_Os04g54200.1	Os04g0634700	lipid metabolism.Phospholipid synthesis.diacylglycerol kinase	highly similar to ( 694) AT2G20900 | Symbols: DGK5, ATDGK5 | diacylglycerol kinase, putative | chr2:8989412-8992798 REVERSE DAGKa DAGK_acc DAGK_cat DAGKc protein|diacylglycerol kinase, putative, expressed	-2.06104			37	LOC_Os03g02670.1	Os03g0118200	transport.NDP-sugars at the ER	highly similar to ( 506) AT4G23010 | Symbols: ATUTR2, UTR2 | UDP-galactose transporter-related | chr4:12060318-12062486 REVERSE UAA protein|transporter family protein, putative, expressed	-1.79125		37	LOC_Os04g41570.1	Os04g0493100	hormone metabolism.ethylene.induced-regulated-responsive-activated	weakly similar to ( 129) AT1G05710 | Symbols: | ethylene-responsive protein, putative | chr1:1716198-1717023 FORWARD protein|ethylene-responsive protein related, putative, expressed	1.75919		37	LOC_Os04g44900.1	Os04g0531400	signalling.receptor kinases.legume-lectin	highly similar to ( 703) AT2G37710 | Symbols: RLK | RLK (receptor lectin kinase); kinase | chr2:15814934-15816961 REVERSEmoderately similar to ( 211) PSKR_DAUCA Phytosulfokine receptor precursor (EC 2.7.11.1) (Phytosulfokine LRR receptor kinase) - Daucus carota (Carrot) Lectin_legB S_TKc Pkinase S_TKc Pkinase_Tyr PTKc TyrKc PTKc_EphR SPS1 PTKc_Csk_like PTKc_Jak_rpt2 PTKc_EphR_A2 PTKc_Srm_Brk PTKc…	-1.33661
	38	LOC_Os04g40950.1	Os04g0486600	cell wall/carbohydrate metabolism	glyceraldehyde-3-phosphate dehydrogenase, putative, expressed	1.11258			38	LOC_Os01g57420.1	Os01g0783200	lipid metabolism.Phospholipid synthesis.diacylglycerol kinase	highly similar to ( 640) AT2G20900 | Symbols: DGK5, ATDGK5 | diacylglycerol kinase, putative | chr2:8989412-8992798 REVERSE DAGKa DAGKc DAGK_cat DAGK_acc protein|diacylglycerol kinase, putative, expressed	1.36563			38	LOC_Os03g48180.1	Os03g0687000	transport.peptides and oligopeptides	highly similar to ( 596) AT5G62680 | Symbols: | proton-dependent oligopeptide transport (POT) family protein | chr5:25165430-25167822 REVERSE PTR2 PTR2 protein|peptide transporter PTR2, putative, expressed	-1.25018		38	LOC_Os10g30150.1	Os10g0437500	hormone metabolism.ethylene.induced-regulated-responsive-activated	weakly similar to ( 132) AT3G11930 | Symbols: | universal stress protein (USP) family protein | chr3:3776371-3777393 FORWARDUSP_Like protein|universal stress protein domain containing protein, putative, expressed	-1.17909		38	LOC_Os04g44910.1	Os04g0531500	signalling.receptor kinases.legume-lectin	highly similar to ( 686) AT2G37710 | Symbols: RLK | RLK (receptor lectin kinase); kinase | chr2:15814934-15816961 REVERSEmoderately similar to ( 216) PSKR_DAUCA Phytosulfokine receptor precursor (EC 2.7.11.1) (Phytosulfokine LRR receptor kinase) - Daucus carota (Carrot) Lectin_legB Pkinase TyrKc Pkinase_Tyr S_TKc S_TKc PTKc PTKc_Csk_like SPS1 PTKc_Jak_rpt2 PTKc_EphR PTKc_Srm_Brk PTKc_EphR_A2 PTKc…	-1.57661
	39	LOC_Os06g07905.1	Os06g0176200	cell wall/carbohydrate metabolism	galactosyltransferase family protein, putative, expressed	1.10965			39	LOC_Os01g72940.1	Os01g0959800	lipid metabolism.Phospholipid synthesis.phosphatidylserine decarboxylase	highly similar to ( 757) AT5G57190 | Symbols: PSD2 | PSD2 (phosphatidylserine decarboxylase 2); phosphatidylserine decarboxylase | chr5:23171531-23175364 REVERSE PRK00882 PRK00723 PS_Dcarbxylase Psd PRK04599 PRK01734 PRK03140 PRK03481 psd PRK04722 PRK09629 PRK03934 protein|phosphatidylserine decarboxylase, putative, expressed	1.00762			39	LOC_Os10g42870.1	Os10g0579600	transport.peptides and oligopeptides	moderately similar to ( 440) AT2G02040 | Symbols: ATPTR2-B, NTR1, PTR2-B, PTR2, ATPTR2 | PTR2 (PEPTIDE TRANSPORTER 2); dipeptide transporter/ high affinity oligopeptide transporter/ nitrate transmembrane transporter/ peptide transporter/ transporter/ tripeptide transporter | chr2:487542-489707 FORWARD PTR2 PTR2 protein|peptide transporter PTR2, putative, expressed	-1.00793		39	LOC_Os05g28740.1	Os05g0355400	hormone metabolism.ethylene.induced-regulated-responsive-activated	weakly similar to ( 118) AT3G62550 | Symbols: | universal stress protein (USP) family protein | chr3:23136194-23137074 FORWARDUSP_Like Usp protein|universal stress protein domain containing protein, putative, expressed	-2.30346		39	LOC_Os04g45730.1	Os04g0540900	signalling.receptor kinases.misc	moderately similar to ( 278) AT1G33260 | Symbols: | protein kinase family protein | chr1:12064796-12066114 FORWARDweakly similar to ( 179) NORK_MEDTR Nodulation receptor kinase precursor (EC 2.7.11.1) (Does not make infections protein 2) (Symbiosis receptor-like kinase) (MtSYMRK) - Medicago truncatula (Barrel medic) S_TKc S_TKc PTKc Pkinase Pkinase_Tyr TyrKc SPS1 PTKc_Ror PTKc_Src_like PTKc_Tie1 …	1.63971
	40	LOC_Os03g52170.1	Os03g0731900	cell wall/carbohydrate metabolism	4-hydroxy-3-methylbut-2-enyl diphosphate reductase, putative, expressed	1.10702			40	LOC_Os05g41590.1	Os05g0495700	lipid metabolism.glyceral metabolism.Glycerol-3-phosphate dehydrogenase (NAD+)	highly similar to ( 732) AT2G41540 | Symbols: GPDHC1 | GPDHC1; NAD or NADH binding / glycerol-3-phosphate dehydrogenase (NAD+) | chr2:17326801-17328654 FORWARD GpsA NAD_Gly3P_dh_C gpsA protein|glycerol-3-phosphate dehydrogenase, putative, expressed	1.58856			40	LOC_Os01g65100.1	Os01g0871500	transport.peptides and oligopeptides	highly similar to ( 530) AT1G22540 | Symbols: | proton-dependent oligopeptide transport (POT) family protein | chr1:7964202-7966222 FORWARD PTR2 PTR2 protein|peptide transporter, putative, expressed	-3.27946		40	LOC_Os05g50090.1	Os05g0576500	hormone metabolism.gibberelin.synthesis-degradation	weakly similar to ( 124) AT1G52820 | Symbols: | 2-oxoglutarate-dependent dioxygenase, putative | chr1:19669216-19670321 FORWARD protein|oxidoreductase, 2OG-FeII oxygenase domain containing protein, putative, expressed	-2.41659		40	LOC_Os04g49690.1	Os04g0586500	signalling.receptor kinases.Catharanthus roseus-like RLK1	moderately similar to ( 350) AT3G51550 | Symbols: FER | FER (FERONIA); kinase/ protein kinase | chr3:19117877-19120564 REVERSE protein|FERONIA receptor-like kinase, putative, expressed	2.45782
	41	LOC_Os03g12840.1	Os03g0230500	cell wall/carbohydrate metabolism	Inositol 1, 3, 4-trisphosphate 5/6-kinase, putative, expressed	1.074			41	LOC_Os04g14790.1	Os04g0224900	lipid metabolism.glyceral metabolism.FAD-dependent glycerol-3-phosphate dehydrogenase	highly similar to ( 952) AT3G10370 | Symbols: SDP6 | SDP6 (SUGAR-DEPENDENT 6); glycerol-3-phosphate dehydrogenase | chr3:3216502-3219027 FORWARD GlpA glpD glpA DAO protein|FAD dependent oxidoreductase domain containing protein, expressed	2.2055			41	LOC_Os12g44100.1	Os12g0638200	transport.peptides and oligopeptides	highly similar to ( 509) AT5G62680 | Symbols: | proton-dependent oligopeptide transport (POT) family protein | chr5:25165430-25167822 REVERSE PTR2 PTR2 protein|peptide transporter PTR2, putative, expressed	-2.26042		41	LOC_Os10g37880.1	Os10g0522900	hormone metabolism.gibberelin.synthesis-degradation	moderately similar to ( 298) AT4G16765 | Symbols: | oxidoreductase, 2OG-Fe(II) oxygenase family protein | chr4:9430467-9431791 REVERSEvery weakly similar to (86.7) DV4H_CATRO Desacetoxyvindoline 4-hydroxylase (EC 1.14.11.20) - Catharanthus roseus (Rosy periwinkle) (Madagascar periwinkle) PcbC protein|oxidoreductase, putative, expressed	2.25794		41	LOC_Os04g52600.1	Os04g0616300	signalling.receptor kinases.leucine rich repeat VIII-2	highly similar to ( 993) AT1G56130 | Symbols: | leucine-rich repeat family protein / protein kinase family protein | chr1:20994931-21000887 REVERSEmoderately similar to ( 214) NORK_PEA Nodulation receptor kinase precursor (EC 2.7.11.1) - Pisum sativum (Garden pea) TyrKc S_TKc Pkinase_Tyr PTKc Pkinase S_TKc PTKc_Jak_rpt2 PTKc_Srm_Brk PTKc_Src_like PTKc_Trk PTKc_Csk_like PTKc_EphR PTKc_Frk_like SPS…	-1.6695
	42	LOC_Os01g52250.1	Os01g0720600	cell wall/carbohydrate metabolism	starch synthase, putative, expressed	1.04199			42	LOC_Os11g02400.1	Os11g0116000	lipid metabolism.lipid transfer proteins etc	very weakly similar to (82.8) AT5G59320 | Symbols: LTP3 | LTP3 (LIPID TRANSFER PROTEIN 3); lipid binding | chr5:23929051-23929492 FORWARDvery weakly similar to (92.8) NLTP3_HORVU Nonspecific lipid-transfer protein 3 precursor (LTP 3) (CW20) (CW-20) (CW-19) - Hordeum vulgare (Barley)nsLTP1 protein|LTPL8 - Protease inhibitor/seed storage/LTP family protein precursor, expressed	-1.73495			42	LOC_Os03g54000.1	Os03g0751100	transport.peptides and oligopeptides	nearly identical (1144) AT4G16370 | Symbols: ATOPT3, OPT3 | ATOPT3 (OLIGOPEPTIDE TRANSPORTER); oligopeptide transporter | chr4:9247514-9250071 REVERSE OPT protein|oligopeptide transporter, putative, expressed	-3.04403		42	LOC_Os08g32160.1	Os08g0417000	hormone metabolism.gibberelin.synthesis-degradation	weakly similar to ( 195) AT1G52820 | Symbols: | 2-oxoglutarate-dependent dioxygenase, putative | chr1:19669216-19670321 FORWARDvery weakly similar to (89.4) GAO1D_WHEAT Gibberellin 20 oxidase 1-D (EC 1.14.11.-) (Gibberellin C-20 oxidase 1-D) (GA 20-oxidase 1-D) (Ta20ox1D) (TaGA20ox1-D) (Protein Wga20) - Triticum aestivum (Wheat) PcbC protein|oxidoreductase, 2OG-FeII oxygenase domain containing pr…	-2.07705		42	LOC_Os04g52780.1	Os04g0618700	signalling.receptor kinases.leucine rich repeat XI	highly similar to ( 918) AT5G46330 | Symbols: FLS2 | FLS2 (FLAGELLIN-SENSITIVE 2); ATP binding / kinase/ protein binding / protein serine/threonine kinase/ transmembrane receptor protein serine/threonine kinase | chr5:18791802-18795407 FORWARDmoderately similar to ( 456) RPK1_IPONI Receptor-like protein kinase precursor (EC 2.7.11.1) - Ipomoea nil (Japanese morning glory) (Pharbitis nil) S_TKc S_…	-2.02142
	43	LOC_Os02g48360.1	Os02g0714200	cell wall/carbohydrate metabolism	pyrophosphate--fructose 6-phosphate 1-phosphotransferase subunit alpha, putative, expressed	1.03855			43	LOC_Os12g02340.1	Os12g0115500	lipid metabolism.lipid transfer proteins etc	very weakly similar to (82.8) AT5G59320 | Symbols: LTP3 | LTP3 (LIPID TRANSFER PROTEIN 3); lipid binding | chr5:23929051-23929492 FORWARDvery weakly similar to (96.7) NLTP3_HORVU Nonspecific lipid-transfer protein 3 precursor (LTP 3) (CW20) (CW-20) (CW-19) - Hordeum vulgare (Barley)nsLTP1 protein|LTPL14 - Protease inhibitor/seed storage/LTP family protein precursor, expressed	-1.81667			43	LOC_Os01g37590.1	Os01g0556700	transport.peptides and oligopeptides	highly similar to ( 588) AT2G26690 | Symbols: | nitrate transporter (NTP2) | chr2:11347347-11350916 REVERSE PTR2 PTR2 protein|peptide transporter PTR2, putative, expressed	2.19354		43	LOC_Os05g11810.1	Os05g0208500	hormone metabolism.gibberelin.synthesis-degradation.GA2 oxidase	weakly similar to ( 182) AT1G78440 | Symbols: ATGA2OX1 | ATGA2OX1 (gibberellin 2-oxidase 1); gibberellin 2-beta-dioxygenase | chr1:29511772-29512990 REVERSEweakly similar to ( 182) G2OX1_PEA Gibberellin 2-beta-dioxygenase 1 (EC 1.14.11.13) (Gibberellin 2-beta-hydroxylase 1) (Gibberellin 2-oxidase 1) (GA 2-oxidase 1) (Protein SLENDER) - Pisum sativum (Garden pea) protein|gibberellin 2-beta-dioxyge…	2.00643		43	LOC_Os04g52840.1	Os04g0619400	signalling.receptor kinases.S-locus glycoprotein like	moderately similar to ( 461) AT1G16670 | Symbols: | protein kinase family protein | chr1:5697846-5699492 FORWARDmoderately similar to ( 228) NORK_PEA Nodulation receptor kinase precursor (EC 2.7.11.1) - Pisum sativum (Garden pea) TyrKc PTKc Pkinase_Tyr S_TKc Pkinase S_TKc PTKc_Src_like PTKc_Srm_Brk PTKc_Csk_like PTKc_Frk_like PTKc_EphR PTKc_Src PTKc_Lck_Blk PTKc_Fyn_Yrk PTKc_Jak_rpt2 PTKc_Trk PTK…	1.50666
	44	LOC_Os01g61380.1	Os01g0829800	cell wall/carbohydrate metabolism	lactate/malate dehydrogenase, putative, expressed	1.03151			44	LOC_Os11g24070.1	Os11g0427800	lipid metabolism.lipid transfer proteins etc	very weakly similar to (99.0) NLTP1_ORYSA Nonspecific lipid-transfer protein 1 precursor (LTP 1) (PAPI) - Oryza sativa (Rice)nsLTP1 protein|LTPL10 - Protease inhibitor/seed storage/LTP family protein precursor, expressed	-1.06526			44	LOC_Os02g43410.1	Os02g0650300	transport.peptides and oligopeptides	highly similar to ( 833) AT5G24380 | Symbols: YSL2, ATYSL2 | YSL2 (YELLOW STRIPE LIKE 2); oligopeptide transporter | chr5:8324098-8326525 FORWARDOPT COG1297 protein|transposon protein, putative, unclassified, expressed	-4.19278		44	LOC_Os05g48700.1	Os05g0560900	hormone metabolism.gibberelin.synthesis-degradation.GA2 oxidase	moderately similar to ( 244) AT1G78440 | Symbols: ATGA2OX1 | ATGA2OX1 (gibberellin 2-oxidase 1); gibberellin 2-beta-dioxygenase | chr1:29511772-29512990 REVERSEmoderately similar to ( 252) G2OX1_PEA Gibberellin 2-beta-dioxygenase 1 (EC 1.14.11.13) (Gibberellin 2-beta-hydroxylase 1) (Gibberellin 2-oxidase 1) (GA 2-oxidase 1) (Protein SLENDER) - Pisum sativum (Garden pea) PcbC 2OG-FeII_Oxy protein|…	-3.09359		44	LOC_Os04g54830.1	Os04g0640850	stress.biotic	moderately similar to ( 466) AT5G64550 | Symbols: | loricrin-related | chr5:25801794-25803698 REVERSE protein|expressed protein	1.29092
	45	LOC_Os01g54560.1	Os01g0749400	cell wall/carbohydrate metabolism	trehalose synthase, putative, expressed	1.01813			45	LOC_Os08g42040.1	Os08g0532800	lipid metabolism.lipid transfer proteins etc	weakly similar to ( 102) AT1G27950 | Symbols: LTPG1 | LTPG1 (GLYCOSYLPHOSPHATIDYLINOSITOL-ANCHORED LIPID PROTEIN TRANSFER 1) | chr1:9740740-9741991 FORWARD protein|LTPL80 - Protease inhibitor/seed storage/LTP family protein precursor, expressed	-1.24284			45	LOC_Os03g04570.1	Os03g0138700	transport.peptides and oligopeptides	highly similar to ( 609) AT5G46050 | Symbols: ATPTR3, PTR3 | PTR3 (PEPTIDE TRANSPORTER 3); dipeptide transporter/ transporter/ tripeptide transporter | chr5:18675062-18679071 REVERSE PTR2 PTR2 protein|peptide transporter PTR3-A, putative, expressed	-2.49009		45	LOC_Os03g55290.1	Os03g0760800	hormone metabolism.gibberelin.induced-regulated-responsive-activated	protein|GASR3 - Gibberellin-regulated GASA/GAST/Snakin family protein precursor, expressed	-1.2483		45	LOC_Os04g56430.1	Os04g0659300	signalling.receptor kinases.misc	very weakly similar to (94.4) AT4G05200 | Symbols: | protein kinase family protein | chr4:2679793-2682309 REVERSE protein|cysteine-rich receptor-like protein kinase, putative, expressed	-1.66304
	46	LOC_Os03g14540.1	Os03g0249500	cell wall.precursor synthesis.GAE	UDP-glucuronate 4-epimerase, putative, expressed	-1.01415			46	LOC_Os01g25500.1	Os01g0357200	lipid metabolism.''exotics'' (steroids, squalene etc)	very weakly similar to (96.3) AT5G42890 | Symbols: ATSCP2, SCP2 | SCP2 (STEROL CARRIER PROTEIN 2); oxidoreductase/ sterol carrier | chr5:17194458-17195910 REVERSE protein|sterol carrier protein-2, putative, expressed	-1.69272			46	LOC_Os02g42220.1	Os02g0633300	transport.peptides and oligopeptides	highly similar to ( 896) AT1G65730 | Symbols: YSL7 | YSL7 (YELLOW STRIPE LIKE 7); oligopeptide transporter | chr1:24442639-24446122 FORWARDOPT COG1297 protein|transposon protein, putative, unclassified, expressed	-2.54031		46	LOC_Os09g02710.1	Os09g0115500	hormone metabolism.jasmonate.synthesis-degradation	moderately similar to ( 224) AT4G36910 | Symbols: LEJ2, CDCP2 | LEJ2 (LOSS OF THE TIMING OF ET AND JA BIOSYNTHESIS 2) | chr4:17391016-17393218 REVERSECBS CBS_pair_16 CBS_pair_BON_assoc CBS_pair_15 CBS_pair_23 CBS_pair_21 CBS_pair protein|CBS domain containing membrane protein, putative, expressed	1.63115		46	LOC_Os04g58700.1	Os04g0683600	signalling.receptor kinases.leucine rich repeat III	highly similar to ( 645) AT1G63430 | Symbols: | leucine-rich repeat transmembrane protein kinase, putative | chr1:23522896-23526451 FORWARDweakly similar to ( 167) PSKR_DAUCA Phytosulfokine receptor precursor (EC 2.7.11.1) (Phytosulfokine LRR receptor kinase) - Daucus carota (Carrot) Pkinase_Tyr TyrKc PTKc Pkinase S_TKc protein|expressed protein	1.32029
	47	LOC_Os01g47550.1	Os01g0665400	cell wall/carbohydrate metabolism	kinase, pfkB family, putative, expressed	-1.01706			47	LOC_Os11g30910.1	Os11g0505300	lipid metabolism.''exotics'' (steroids, squalene etc)	moderately similar to ( 239) AT2G14920 | Symbols: ATST4A, ST4A | ST4A (SULFOTRANSFERASE 4A); brassinosteroid sulfotransferase/ sulfotransferase | chr2:6418199-6419236 FORWARD Sulfotransfer_1 protein|sulfotransferase domain containing protein, expressed	-1.99186			47	LOC_Os03g60850.1	Os03g0823500	transport.peptides and oligopeptides	highly similar to ( 617) AT3G53960 | Symbols: | proton-dependent oligopeptide transport (POT) family protein | chr3:19978306-19980886 REVERSE PTR2 PTR2 protein|peptide transporter PTR2, putative, expressed	-1.13396		47	LOC_Os04g37430.1	Os04g0447100	hormone metabolism.jasmonate.synthesis-degradation.lipoxygenase	highly similar to ( 758) AT1G17420 | Symbols: LOX3 | LOX3; electron carrier/ iron ion binding / lipoxygenase/ metal ion binding / oxidoreductase, acting on single donors with incorporation of molecular oxygen, incorporation of two atoms of oxygen | chr1:5977512-5981384 FORWARDnearly identical (1178) LOX5_ORYSA Putative lipoxygenase 5 (EC 1.13.11.12) - Oryza sativa (Rice)Lipoxygenase PLAT_LH2 LH2 …	2.57297		47	LOC_Os04g58850.1	Os04g0685300	stress.biotic	weakly similar to ( 110) AT3G11650 | Symbols: NHL2 | NHL2 | chr3:3676264-3676986 REVERSEHin1 protein|harpin-induced protein 1 domain containing protein, expressed	2.84987
	48	LOC_Os02g51060.1	Os02g0744600	cell wall.cellulose synthesis	CSLA6 - cellulose synthase-like family A; mannan synthase, expressed	-1.05455			48	LOC_Os01g01080.1	Os01g0100900	lipid metabolism.''exotics'' (steroids, squalene etc).sphingolipids	highly similar to ( 757) AT1G27980 | Symbols: DPL1, ATDPL1 | DPL1; carboxy-lyase/ catalytic/ pyridoxal phosphate binding | chr1:9748812-9752618 FORWARDnearly identical (1045) SGPL_ORYSA Sphingosine-1-phosphate lyase precursor (EC 4.1.2.27) (SP-lyase) (SPL) (Sphingosine-1-phosphate aldolase) - Oryza sativa (Rice) GadB Pyridoxal_deC protein|decarboxylase, putative, expressed	-1.14398			48	LOC_Os02g46850.1	Os02g0695800	transport.peptides and oligopeptides	highly similar to ( 766) AT5G64410 | Symbols: ATOPT4, OPT4 | OPT4 (OLIGOPEPTIDE TRANSPORTER 4); oligopeptide transporter | chr5:25750921-25754974 REVERSE OPT protein|oligopeptide transporter, putative, expressed	-1.4213		48	LOC_Os12g37260.1	Os12g0559200	hormone metabolism.jasmonate.synthesis-degradation.lipoxygenase	highly similar to ( 749) AT3G45140 | Symbols: LOX2, ATLOX2 | LOX2 (LIPOXYGENASE 2); lipoxygenase | chr3:16525437-16529233 FORWARDhighly similar to ( 961) LOX21_HORVU Lipoxygenase 2.1, chloroplast precursor (EC 1.13.11.12) (LOX-100) (LOX2:Hv:1) - Hordeum vulgare (Barley)Lipoxygenase PLAT_LH2 protein|lipoxygenase 2.1, chloroplast precursor, putative, expressed	1.2852		48	LOC_Os05g04584.1	Os05g0136900	stress.biotic	moderately similar to ( 243) AT3G62160 | Symbols: | transferase family protein | chr3:23014333-23015808 REVERSETransferase protein|transferase family protein, putative, expressed	-1.08131
	49	LOC_Os05g44922.1	Os05g0524400	cell wall/carbohydrate metabolism	6-phosphofructokinase, putative, expressed	-1.06162			49	LOC_Os09g16920.1	Os09g0338500	lipid metabolism.''exotics'' (steroids, squalene etc).sphingolipids	highly similar to ( 535) AT2G46210 | Symbols: | delta-8 sphingolipid desaturase, putative | chr2:18977542-18978891 FORWARD Delta6-FADS-like FA_desaturase Cyt-b5 protein|desaturase/cytochrome b5 protein, putative, expressed	2.09115			49	LOC_Os06g15370.1	Os06g0264500	transport.peptides and oligopeptides	highly similar to ( 640) AT1G68570 | Symbols: | proton-dependent oligopeptide transport (POT) family protein | chr1:25746811-25750110 FORWARD PTR2 PTR2 protein|peptide transporter PTR2, putative, expressed	-1.22932		49	LOC_Os05g23880.1	Os05g0304600	hormone metabolism.jasmonate.synthesis-degradation.lipoxygenase	highly similar to ( 733) AT3G22400 | Symbols: LOX5 | LOX5; electron carrier/ iron ion binding / lipoxygenase/ metal ion binding / oxidoreductase, acting on single donors with incorporation of molecular oxygen, incorporation of two atoms of oxygen | chr3:7927011-7931167 FORWARDhighly similar to ( 719) LOX1_SOLTU Lipoxygenase 1 (EC 1.13.11.12) - Solanum tuberosum (Potato)Lipoxygenase PLAT_LH2 prote…	1.17194		49	LOC_Os05g07820.1	Os05g0170300	signalling.receptor kinases.leucine rich repeat XI	highly similar to ( 639) AT4G20140 | Symbols: GSO1 | GSO1 (GASSHO1); ATP binding / protein binding / protein kinase/ protein serine/threonine kinase/ protein tyrosine kinase | chr4:10884220-10888045 FORWARDmoderately similar to ( 314) RPK1_IPONI Receptor-like protein kinase precursor (EC 2.7.11.1) - Ipomoea nil (Japanese morning glory) (Pharbitis nil) protein|leucine-rich repeat receptor protein …	1.62236
	50	LOC_Os07g47700.1	Os07g0674100	cell wall.precursor synthesis.UXS	NAD dependent epimerase/dehydratase family domain containing protein, expressed	-1.06481			50	LOC_Os01g43520.1	Os01g0624000	lipid metabolism.''exotics'' (steroids, squalene etc).sphingolipids.ceramidase	nearly identical (1071) AT2G38010 | Symbols: | ceramidase family protein | chr2:15906862-15909867 FORWARD Ceramidase_alk protein|neutral ceramidase precursor, putative, expressed	-1.06986			50	LOC_Os04g44320.1	Os04g0524600	transport.peptides and oligopeptides	highly similar to ( 915) AT1G65730 | Symbols: YSL7 | YSL7 (YELLOW STRIPE LIKE 7); oligopeptide transporter | chr1:24442639-24446122 FORWARDOPT COG1297 protein|transposon protein, putative, unclassified, expressed	-2.24946		50	LOC_Os03g55800.1	Os03g0767000	hormone metabolism.jasmonate.synthesis-degradation.allene oxidase synthase	highly similar to ( 513) AT5G42650 | Symbols: AOS, CYP74A, DDE2 | AOS (ALLENE OXIDE SYNTHASE); allene oxide synthase/ hydro-lyase/ oxygen binding | chr5:17097803-17099359 REVERSEhighly similar to ( 891) C74A1_ORYSA Cytochrome P450 74A1, chloroplast precursor (EC 4.2.1.92) (Allene oxide synthase 1) (Hydroperoxide dehydrase 1) - Oryza sativa (Rice) protein|cytochrome P450, putative, expressed	1.98571		50	LOC_Os05g34270.1	Os05g0414700	signalling.receptor kinases.misc	highly similar to ( 707) AT5G48380 | Symbols: | leucine-rich repeat family protein / protein kinase family protein | chr5:19604584-19606532 REVERSEmoderately similar to ( 307) PSKR_DAUCA Phytosulfokine receptor precursor (EC 2.7.11.1) (Phytosulfokine LRR receptor kinase) - Daucus carota (Carrot) Pkinase_Tyr PTKc TyrKc Pkinase S_TKc S_TKc PTKc_EGFR_like PTKc_Srm_Brk PTKc_Src_like PTKc_Jak_rpt2 PTK…	1.21497
	51	LOC_Os04g38530.1	Os04g0458300	cell wall/carbohydrate metabolism	aldose 1-epimerase, putative, expressed	-1.07683			51	LOC_Os11g31640.1	Os11g0516000	lipid metabolism.''exotics'' (steroids, squalene etc).sphingolipids.serine C-palmitoyltransferase	highly similar to ( 845) AT5G23670 | Symbols: LCB2 | LCB2; protein binding / serine C-palmitoyltransferase | chr5:7981889-7985037 FORWARD BioF PRK05958 PRK06939 PRK09064 Aminotran_1_2 PRK07179 PRK05937 PRK07505 protein|serine palmitoyltransferase 2, putative, expressed	-1.00319			51	LOC_Os10g40600.1	Os10g0554200	transport.peptides and oligopeptides	highly similar to ( 633) AT1G12110 | Symbols: NRT1.1, CHL1-1, NRT1, B-1, ATNRT1, CHL1 | NRT1.1; nitrate transmembrane transporter/ transporter | chr1:4105341-4109290 FORWARD PTR2 PTR2 protein|peptide transporter PTR2, putative, expressed	-1.43375		51	LOC_Os03g12500.1	Os03g0225900	hormone metabolism.jasmonate.synthesis-degradation.allene oxidase synthase	moderately similar to ( 424) AT5G42650 | Symbols: AOS, CYP74A, DDE2 | AOS (ALLENE OXIDE SYNTHASE); allene oxide synthase/ hydro-lyase/ oxygen binding | chr5:17097803-17099359 REVERSEhighly similar to ( 791) C74A2_ORYSA Cytochrome P450 74A2 (EC 4.2.1.92) (Allene oxide synthase 2) (Hydroperoxide dehydrase 2) - Oryza sativa (Rice) protein|cytochrome P450, putative, expressed	2.98868		51	LOC_Os05g40270.1	Os05g0481100	signalling.receptor kinases.misc	highly similar to ( 943) AT1G06840 | Symbols: | leucine-rich repeat transmembrane protein kinase, putative | chr1:2097854-2103479 REVERSEmoderately similar to ( 229) NORK_MEDTR Nodulation receptor kinase precursor (EC 2.7.11.1) (Does not make infections protein 2) (Symbiosis receptor-like kinase) (MtSYMRK) - Medicago truncatula (Barrel medic) TyrKc PTKc Pkinase_Tyr S_TKc S_TKc Pkinase PTKc_Csk_li…	-1.33834
	52	LOC_Os05g32120.1	Os05g0386900	cell wall.pectin synthesis.rhamnogalacturonan II.Xylose Transferase with Fucose Acceptor	alpha 1,3-xylosyltransferase, putative, expressed	-1.08472			52	LOC_Os10g39810.1	Os10g0545200	lipid metabolism.''exotics'' (steroids, squalene etc).methylsterol monooxygenase	moderately similar to ( 384) AT4G12110 | Symbols: SMO1-1, ATSMO1, ATSMO1-1 | SMO1-1 (STEROL-4ALPHA-METHYL OXIDASE 1-1); 4,4-dimethyl-9beta,19-cyclopropylsterol-4alpha-methyl oxidase/ C-4 methylsterol oxidase/ catalytic | chr4:7254197-7256004 FORWARD FA_hydroxylase protein|fatty acid hydroxylase, putative, expressed	1.18408			52	LOC_Os01g04950.1	Os01g0142800	transport.peptides and oligopeptides	highly similar to ( 787) AT3G54140 | Symbols: ATPTR1, PTR1 | PTR1 (PEPTIDE TRANSPORTER 1); dipeptide transporter/ transporter/ tripeptide transporter | chr3:20045885-20048154 REVERSE PTR2 PTR2 protein|peptide transporter PTR2, putative, expressed	-1.69194		52	LOC_Os03g28940.1	Os03g0402800	hormone metabolism.jasmonate.signal transduction	very weakly similar to (93.6) AT1G74950 | Symbols: JAZ2, TIFY10B | TIFY10B | chr1:28148919-28150258 REVERSE protein|ZIM domain containing protein, putative, expressed	2.55004		52	LOC_Os06g03970.1	Os06g0130100	signalling.receptor kinases.leucine rich repeat XI	nearly identical (1240) AT5G62230 | Symbols: ERL1 | ERL1 (ERECTA-LIKE 1); kinase | chr5:24996433-25002130 FORWARDmoderately similar to ( 332) PSKR_DAUCA Phytosulfokine receptor precursor (EC 2.7.11.1) (Phytosulfokine LRR receptor kinase) - Daucus carota (Carrot) S_TKc S_TKc Pkinase_Tyr Pkinase TyrKc PTKc PTKc_Jak_rpt2 PTKc_Csk_like PTKc_Trk SPS1 PTKc_Src_like PTKc_Itk PTKc_Srm_Brk PTKc_Jak2_Jak3_…	1.55191
	53	LOC_Os03g31750.1	Os03g0432100	cell wall/carbohydrate metabolism	pyruvate, phosphate dikinase, chloroplast precursor, putative, expressed	-1.08565			53	LOC_Os12g01160.1	Os12g0102100	lipid metabolism.''exotics'' (steroids, squalene etc).trans-2-enoyl-CoA reductase (NADPH)	moderately similar to ( 468) AT3G45770 | Symbols: | oxidoreductase, zinc-binding dehydrogenase family protein | chr3:16805753-16807774 REVERSE Qor AdhP COG2130 Tdh protein|dehydrogenase, putative, expressed	1.55351			53	LOC_Os01g67640.1	Os01g0902800	transport.peptides and oligopeptides	moderately similar to ( 284) AT5G01180 | Symbols: PTR5, ATPTR5 | PTR5 (PEPTIDE TRANSPORTER 5); dipeptide transporter/ transporter | chr5:61257-63240 REVERSE PTR2 PTR2 protein|PTR-like peptide transporter, putatuve, expressed	-1.21544									53	LOC_Os06g16330.1	Os06g0274500	signalling.receptor kinases.proline extensin like	highly similar to ( 822) AT5G16000 | Symbols: NIK1 | NIK1 (NSP-INTERACTING KINASE 1); kinase | chr5:5224264-5227003 FORWARDmoderately similar to ( 273) NORK_PEA Nodulation receptor kinase precursor (EC 2.7.11.1) - Pisum sativum (Garden pea) TyrKc S_TKc S_TKc Pkinase_Tyr PTKc Pkinase PTKc_Src_like PTKc_Csk_like PTKc_EphR PTKc_Fes_like PTKc_Srm_Brk PTKc_Frk_like PTKc_Jak_rpt2 PTKc_Lck_Blk PTKc_EGFR…	1.34023
	54	LOC_Os03g02410.1	Os03g0115100	cell wall.precursor synthesis.NDP sugar pyrophosphorylase.GDP fucose and fucokinase	GHMP kinases ATP-binding protein, putative, expressed	-1.09733			54	LOC_Os11g01154.1	Os11g0102500	lipid metabolism.''exotics'' (steroids, squalene etc).trans-2-enoyl-CoA reductase (NADPH)	moderately similar to ( 469) AT3G45770 | Symbols: | oxidoreductase, zinc-binding dehydrogenase family protein | chr3:16805753-16807774 REVERSE Qor AdhP COG2130 Tdh protein|dehydrogenase, putative, expressed	1.36703																	54	LOC_Os06g38970.1	Os06g0589600	signalling.receptor kinases.misc	moderately similar to ( 421) AT2G02780 | Symbols: | leucine-rich repeat transmembrane protein kinase, putative | chr2:781932-784646 REVERSEweakly similar to ( 133) NORK_MEDTR Nodulation receptor kinase precursor (EC 2.7.11.1) (Does not make infections protein 2) (Symbiosis receptor-like kinase) (MtSYMRK) - Medicago truncatula (Barrel medic) Pkinase S_TKc Pkinase_Tyr PTKc TyrKc S_TKc protein|expre…	1.58028
	55	LOC_Os04g57430.1	Os04g0670100	cell wall.cell wall proteins.LRR	uncharacterized protein At4g06744 precursor, putative, expressed	-1.09922			55	LOC_Os02g37654.1	Os02g0589000	lipid metabolism.'exotics' (steroids, squalene etc).phosphatidylcholinesterol O-acyltransferase	moderately similar to ( 241) AT1G27480 | Symbols: | lecithin:cholesterol acyltransferase family protein / LACT family protein | chr1:9544607-9546168 FORWARD LACT protein|lecithin:cholesterol acyltransferase, putative, expressed	-1.08051																	55	LOC_Os06g39470.1	Os06g0595800	stress.biotic	moderately similar to ( 243) AT3G62160 | Symbols: | transferase family protein | chr3:23014333-23015808 REVERSEvery weakly similar to (95.1) HCBT3_DIACA Anthranilate N-benzoyltransferase protein 3 (EC 2.3.1.144) (Anthranilate N-hydroxycinnamoyl/benzoyltransferase 3) - Dianthus caryophyllus (Carnation) (Clove pink)Transferase protein|transferase family protein, putative, expressed	-1.09105
	56	LOC_Os01g21320.1	Os01g0315800	cell wall.precursor synthesis.UXS	NAD dependent epimerase/dehydratase family domain containing protein, expressed	-1.13519			56	LOC_Os01g33784.1	Os01g0521400	lipid metabolism.lipid degradation.lipases	highly similar to ( 504) AT1G73920 | Symbols: | lipase family protein | chr1:27791767-27794698 FORWARD protein|lipase family protein, putative, expressed	1.11509																	56	LOC_Os06g47600.1	Os06g0691200	stress.biotic	moderately similar to ( 270) AT1G73620 | Symbols: | thaumatin-like protein, putative / pathogenesis-related protein, putative | chr1:27681432-27682954 FORWARDweakly similar to ( 191) TP1A_MALDO Thaumatin-like protein 1a precursor (Allergen Mal d 2) (Mdtl1) (Pathogenesis-related protein 5a) (PR-5a) - Malus domestica (Apple) (Malus sylvestris)THN Thaumatin protein|thaumatin family domain containing…	1.63565
	57	LOC_Os03g15050.1	Os03g0255500	cell wall/carbohydrate metabolism	phosphoenolpyruvate carboxykinase, putative, expressed	-1.15469			57	LOC_Os02g43700.1	Os02g0653900	lipid metabolism.lipid degradation.lipases.triacylglycerol lipase	moderately similar to ( 356) AT4G16820 | Symbols: | lipase class 3 family protein | chr4:9467563-9469116 FORWARD Lipase_3 Lipase_3 Lipase protein|triacylglycerol lipase like protein, putative, expressed	1.67988																	57	LOC_Os06g48960.1	Os06g0702700	stress.biotic	weakly similar to ( 181) AT2G24390 | Symbols: | FUNCTIONS IN: molecular_function unknown; INVOLVED IN: biological_process unknown; LOCATED IN: endomembrane system; EXPRESSED IN: 11 plant structures; EXPRESSED DURING: 7 growth stages; CONTAINS InterPro DOMAIN/s: Butirosin biosynthesis, BtrG-like (InterPro:IPR013024), AIG2-like (InterPro:IPR009288); BEST Arabidopsis thaliana protein match is: aviru…	1.00154
	58	LOC_Os09g32810.2	Os09g0505700	cell wall/carbohydrate metabolism	ribulose-phosphate 3-epimerase, putative, expressed	-1.18963			58	LOC_Os04g56240.1	Os04g0657500	lipid metabolism.lipid degradation.lipases.triacylglycerol lipase	moderately similar to ( 290) AT5G67050 | Symbols: | lipase class 3 family protein | chr5:26759482-26761165 REVERSE Lipase_3 Lipase_3 protein|lipase, putative, expressed	1.881																	58	LOC_Os07g01660.1	Os07g0107300	stress.biotic.PR-proteins	weakly similar to ( 110) AT5G42510 | Symbols: | disease resistance-responsive family protein | chr5:16998268-16998816 REVERSEDirigent protein|dirigent, putative, expressed	-1.4071
	59	LOC_Os11g03730.1	Os11g0131900	cell wall/carbohydrate metabolism	alpha-N-arabinofuranosidase A, putative, expressed	-1.21811			59	LOC_Os09g36520.1	Os09g0535900	lipid metabolism.lipid degradation.lysophospholipases	moderately similar to ( 476) AT4G38690 | Symbols: | 1-phosphatidylinositol phosphodiesterase-related | chr4:18074743-18075699 REVERSE protein|ki1 protein, putative, expressed	-1.40176																	59	LOC_Os07g03279.1	Os07g0124900	stress.biotic	weakly similar to ( 131) AT3G19690 | Symbols: | pathogenesis-related protein, putative | chr3:6842365-6842850 REVERSEweakly similar to ( 141) PRB1_TOBAC Basic form of pathogenesis-related protein 1 precursor (PRP 1) - Nicotiana tabacum (Common tobacco) SCP SCP SCP protein|SCP-like extracellular protein, expressed	-2.13379
	60	LOC_Os10g20090.1	Os10g0341700	cell wall.cellulose synthesis.cellulose synthase	CSLH1 - cellulose synthase-like family H, expressed	-1.25061			60	LOC_Os06g40170.1	Os06g0604200	lipid metabolism.lipid degradation.lysophospholipases.phospholipase D	nearly identical (1045) AT3G15730 | Symbols: PLDALPHA1, PLD | PLDALPHA1 (PHOSPHOLIPASE D ALPHA 1); phospholipase D | chr3:5330835-5333474 FORWARDnearly identical (1246) PLDA2_ORYSA Phospholipase D alpha 2 (EC 3.1.4.4) (PLD alpha 2) (Choline phosphatase 2) (Phosphatidylcholine-hydrolyzing phospholipase D 2) - Oryza sativa (Rice) C2_2 protein|phospholipase D, putative, expressed	-1.56413																	60	LOC_Os07g03730.1	Os07g0129300	stress.biotic	weakly similar to ( 148) AT3G19690 | Symbols: | pathogenesis-related protein, putative | chr3:6842365-6842850 REVERSEweakly similar to ( 162) PRMS_MAIZE Pathogenesis-related protein PRMS precursor - Zea mays (Maize) SCP SCP SCP protein|SCP-like extracellular protein, expressed	1.06594
	61	LOC_Os07g41280.1	Os07g0604000	cell wall/carbohydrate metabolism	6-phosphogluconolactonase, putative, expressed	-1.30573			61	LOC_Os02g31030.1	Os02g0514500	lipid metabolism.lipid degradation.lysophospholipases.glycerophosphodiester phosphodiesterase	moderately similar to ( 401) AT5G41080 | Symbols: | glycerophosphoryl diester phosphodiesterase family protein | chr5:16441989-16443835 FORWARD GDPD UgpQ protein|glycerophosphoryl diester phosphodiesterase family protein, putative, expressed	-1.87124																	61	LOC_Os07g04910.1	Os07g0142000	stress.biotic	moderately similar to ( 245) AT3G10260 | Symbols: | reticulon family protein | chr3:3171413-3172568 REVERSE Reticulon protein|reticulon domain containing protein, putative, expressed	-1.75235
	62	LOC_Os08g38710.1	Os08g0495800	cell wall/carbohydrate metabolism	uncharacterized glycosyltransferase, putative, expressed	-1.31969			62	LOC_Os04g39610.1	Os04g0472300	lipid metabolism.lipid degradation.lysophospholipases.glycerophosphodiester phosphodiesterase	highly similar to ( 730) AT5G55480 | Symbols: SVL1 | SVL1 (SHV3-LIKE 1); glycerophosphodiester phosphodiesterase/ phosphoric diester hydrolase | chr5:22474277-22477819 FORWARD GDPD UgpQ protein|glycerophosphoryl diester phosphodiesterase family protein, putative, expressed	1.30501																	62	LOC_Os07g35310.1	Os07g0537500	signalling.receptor kinases.S-locus glycoprotein like	highly similar to ( 512) AT4G05200 | Symbols: | protein kinase family protein | chr4:2679793-2682309 REVERSEmoderately similar to ( 213) NORK_MEDTR Nodulation receptor kinase precursor (EC 2.7.11.1) (Does not make infections protein 2) (Symbiosis receptor-like kinase) (MtSYMRK) - Medicago truncatula (Barrel medic) TyrKc Pkinase_Tyr S_TKc Pkinase PTKc S_TKc PTKc_Jak_rpt2 SPS1 PTKc_Src_like PTKc_Sr…	-1.27832
	63	LOC_Os10g35460.1	Os10g0497700	cell wall.cellulose synthesis.COBRA	COBRA, putative, expressed	-1.34415			63	LOC_Os03g63580.1	Os03g0852800	lipid metabolism.lipid degradation.lysophospholipases.phosphoinositide phospholipase C	highly similar to ( 595) AT3G03530 | Symbols: NPC4 | NPC4 (NONSPECIFIC PHOSPHOLIPASE C4); hydrolase, acting on ester bonds / phospholipase C | chr3:842686-844970 REVERSEPhosphoesterase PlcC protein|phosphoesterase family protein, putative, expressed	-1.08618																	63	LOC_Os07g35370.1	Os07g0538200	signalling.receptor kinases.S-locus glycoprotein like	moderately similar to ( 463) AT4G05200 | Symbols: | protein kinase family protein | chr4:2679793-2682309 REVERSEmoderately similar to ( 201) NORK_MEDTR Nodulation receptor kinase precursor (EC 2.7.11.1) (Does not make infections protein 2) (Symbiosis receptor-like kinase) (MtSYMRK) - Medicago truncatula (Barrel medic) TyrKc S_TKc Pkinase Pkinase_Tyr PTKc S_TKc PTKc_Jak_rpt2 SPS1 PTKc_Srm_Brk PTKc…	-2.45515
	64	LOC_Os05g09500.1	Os05g0187100	cell wall/carbohydrate metabolism	hexokinase, putative, expressed	-1.35762			64	LOC_Os06g01390.1	Os06g0103500	lipid metabolism.lipid degradation.beta-oxidation.acyl CoA DH	nearly identical (1111) AT4G16760 | Symbols: ACX1, ATACX1 | ACX1 (ACYL-COA OXIDASE 1); acyl-CoA oxidase | chr4:9424930-9428689 REVERSEmoderately similar to ( 284) ACOX2_CUCMA Acyl-coenzyme A oxidase, peroxisomal precursor (EC 1.3.3.6) (AOX) (Long-chain acyl-CoA oxidase) - Cucurbita maxima (Pumpkin) (Winter squash) AXO ACOX ACAD CaiA GCD SCAD/SBCAD protein|acyl-coenzyme A oxidase 1.2, peroxisomal,…	-1.70737																	64	LOC_Os07g35580.1	Os07g0540100	signalling.receptor kinases.S-locus glycoprotein like	highly similar to ( 510) AT4G23180 | Symbols: CRK10, RLK4 | CRK10 (CYSTEINE-RICH RLK10); ATP binding / kinase/ protein kinase/ protein serine/threonine kinase/ protein tyrosine kinase | chr4:12138171-12140780 FORWARDweakly similar to ( 196) PSKR_DAUCA Phytosulfokine receptor precursor (EC 2.7.11.1) (Phytosulfokine LRR receptor kinase) - Daucus carota (Carrot) TyrKc PTKc Pkinase_Tyr S_TKc S_TKc Pk…	-1.47299
	65	LOC_Os05g47880.1	Os05g0552200	cell wall/carbohydrate metabolism	hypro1, putative, expressed	-1.37982			65	LOC_Os04g28520.1	Os04g0353600	lipid metabolism.lipid degradation.beta-oxidation.acyl CoA reductase	moderately similar to ( 314) AT5G22500 | Symbols: FAR1 | FAR1 (FATTY ACID REDUCTASE 1); fatty acyl-CoA reductase (alcohol-forming)/ oxidoreductase, acting on the CH-CH group of donors | chr5:7470541-7473916 FORWARD NAD_binding_4 COG3320 protein|male sterility protein, putative, expressed	-1.443																	65	LOC_Os08g01220.1	Os08g0102700	stress.biotic	weakly similar to ( 158) AT3G11660 | Symbols: NHL1 | NHL1 | chr3:3679031-3679660 REVERSEHin1 protein|harpin-induced protein 1 domain containing protein, expressed	-1.86655
	66	LOC_Os10g39420.1	Os10g0539600	cell wall/carbohydrate metabolism	CAMK_CAMK_like.8 - CAMK includes calcium/calmodulin depedent protein kinases, expressed	-1.41184			66	LOC_Os08g44360.1	Os08g0557800	lipid metabolism.lipid degradation.beta-oxidation.acyl CoA reductase	moderately similar to ( 410) AT5G22500 | Symbols: FAR1 | FAR1 (FATTY ACID REDUCTASE 1); fatty acyl-CoA reductase (alcohol-forming)/ oxidoreductase, acting on the CH-CH group of donors | chr5:7470541-7473916 FORWARD NAD_binding_4 COG3320 protein|male sterility protein 2, putative, expressed	2.35238																	66	LOC_Os08g03020.1	Os08g0124500	signalling.receptor kinases.misc	moderately similar to ( 474) AT5G10530 | Symbols: | lectin protein kinase, putative | chr5:3324978-3326933 REVERSEweakly similar to ( 180) NORK_MEDTR Nodulation receptor kinase precursor (EC 2.7.11.1) (Does not make infections protein 2) (Symbiosis receptor-like kinase) (MtSYMRK) - Medicago truncatula (Barrel medic) Lectin_legB Pkinase S_TKc S_TKc Pkinase_Tyr PTKc TyrKc PTKc_Jak_rpt2 PTKc_Srm_Brk…	1.70846
	67	LOC_Os03g01800.1	Os03g0108300	cell wall.modification	glycosyl hydrolases family 16, putative, expressed	-1.45368			67	LOC_Os02g55910.1	Os02g0802700	lipid metabolism.glycolipid synthesis.MGDG synthase	highly similar to ( 624) AT2G11810 | Symbols: MGDC, MGD3, ATMGD3 | MGDC; 1,2-diacylglycerol 3-beta-galactosyltransferase | chr2:4743388-4746224 FORWARDMGDG_synth MurG murG protein|monogalactosyldiacylglycerol synthase, putative, expressed	1.49092																	67	LOC_Os08g07774.1	Os08g0174800	stress.biotic.PR-proteins	moderately similar to ( 213) AT3G07040 | Symbols: RPM1, RPS3 | RPM1 (RESISTANCE TO P. SYRINGAE PV MACULICOLA 1); nucleotide binding / protein binding | chr3:2226244-2229024 REVERSE NB-ARC protein|disease resistance protein RPM1, putative, expressed	3.08185
	68	LOC_Os04g17650.1	Os04g0249500	cell wall/carbohydrate metabolism	sucrose synthase, putative, expressed	-1.53938																									68	LOC_Os08g41100.1	Os08g0522500	stress.biotic	moderately similar to ( 428) AT1G05850 | Symbols: POM1, ERH2, ELP1, CTL1, ELP, HOT2, ATCTL1 | POM1 (POM-POM1); chitinase | chr1:1766833-1768117 REVERSEmoderately similar to ( 207) CHI2_BRANA Endochitinase CH25 precursor (EC 3.2.1.14) - Brassica napus (Rape) chitinase_glyco_hydro_19 Glyco_hydro_19 protein|CHIT12 - Chitinase family protein precursor, expressed	-1.26285
	69	LOC_Os04g40874.1	Os04g0485300	cell wall/carbohydrate metabolism	glucose-6-phosphate 1-dehydrogenase, cytoplasmic isoform, putative, expressed	-1.57451																									69	LOC_Os08g42700.1	Os08g0539700	stress.biotic.PR-proteins	moderately similar to ( 254) AT3G07040 | Symbols: RPM1, RPS3 | RPM1 (RESISTANCE TO P. SYRINGAE PV MACULICOLA 1); nucleotide binding / protein binding | chr3:2226244-2229024 REVERSE NB-ARC protein|resistance protein, putative, expressed	1.99375
	70	LOC_Os02g38920.1	Os02g0601300	cell wall/carbohydrate metabolism	glyceraldehyde-3-phosphate dehydrogenase, putative, expressed	-1.7006																									70	LOC_Os09g10054.1	Os09g0272900	stress.biotic.PR-proteins	moderately similar to ( 306) AT1G12220 | Symbols: RPS5 | RPS5 (RESISTANT TO P. SYRINGAE 5); nucleotide binding | chr1:4145011-4147680 FORWARD NB-ARC protein|disease resistance protein RPS2, putative, expressed	2.24043
	71	LOC_Os04g31340.1	Os04g0382300	cell wall.cell wall proteins	CBS domain containing membrane protein, putative, expressed	-1.71964																									71	LOC_Os09g19229.1	Os09g0356800	signalling.receptor kinases.misc	moderately similar to ( 482) AT2G29000 | Symbols: | leucine-rich repeat family protein / protein kinase family protein | chr2:12460781-12465037 FORWARDmoderately similar to ( 334) NORK_MEDTR Nodulation receptor kinase precursor (EC 2.7.11.1) (Does not make infections protein 2) (Symbiosis receptor-like kinase) (MtSYMRK) - Medicago truncatula (Barrel medic) Pkinase_Tyr TyrKc PTKc S_TKc S_TKc Pkina…	2.17558
	72	LOC_Os07g10840.1	Os07g0209100	cell wall/carbohydrate metabolism	uncharacterized glycosyltransferase, putative, expressed	-1.74678																									72	LOC_Os10g05600.1	Os10g0146200	stress.biotic	moderately similar to ( 238) AT1G20030 | Symbols: | pathogenesis-related thaumatin family protein | chr1:6945850-6947017 FORWARDweakly similar to ( 194) TP1A_MALDO Thaumatin-like protein 1a precursor (Allergen Mal d 2) (Mdtl1) (Pathogenesis-related protein 5a) (PR-5a) - Malus domestica (Apple) (Malus sylvestris)THN Thaumatin protein|thaumatin-like protein 1 precursor, putative, expressed	2.39516
	73	LOC_Os06g02144.1	Os06g0111500	cell wall/carbohydrate metabolism	6-phosphogluconate dehydrogenase, decarboxylating, putative, expressed	-1.80909																									73	LOC_Os10g22484.1	Os10g0370100	stress.biotic.PR-proteins	moderately similar to ( 248) AT4G12070 | Symbols: | unknown protein | chr4:7231941-7234272 FORWARD NB-ARC protein|RGH2B, putative, expressed	1.0473
	74	LOC_Os09g25900.1	Os09g0428000	cell wall.cellulose synthesis	CSLC2 - cellulose synthase-like family C, expressed	-1.83184																									74	LOC_Os10g34910.1	Os10g0490800	stress.biotic	weakly similar to ( 180) AT2G15220 | Symbols: | secretory protein, putative | chr2:6608689-6609366 FORWARDBSP protein|secretory protein, putative, expressed	1.13159
	75	LOC_Os02g31030.1	Os02g0514500	cell wall/carbohydrate metabolism	glycerophosphoryl diester phosphodiesterase family protein, putative, expressed	-1.87124																									75	LOC_Os10g34930.1	Os10g0491000	stress.biotic	weakly similar to ( 172) AT2G15220 | Symbols: | secretory protein, putative | chr2:6608689-6609366 FORWARDBSP protein|secretory protein, putative, expressed	1.32296
	76	LOC_Os11g09850.1	Os11g0204600	cell wall/carbohydrate metabolism	expressed protein	-1.9109																									76	LOC_Os10g39520.1	Os10g0541000	stress.biotic.signalling.MLO-like	moderately similar to ( 404) AT2G33670 | Symbols: MLO5, ATMLO5 | MLO5 (MILDEW RESISTANCE LOCUS O 5); calmodulin binding | chr2:14245138-14247879 FORWARDmoderately similar to ( 345) MLOH1_ORYSA MLO protein homolog 1 (OsMLO1) - Oryza sativa (Rice)Mlo protein|MLO domain containing protein, putative, expressed	1.00712
	77	LOC_Os05g33380.1	Os05g0402700	cell wall/carbohydrate metabolism	fructose-bisphospate aldolase isozyme, putative, expressed	-1.9816																									77	LOC_Os11g05860.1	Os11g0157200	stress.biotic	weakly similar to ( 181) AT3G11660 | Symbols: NHL1 | NHL1 | chr3:3679031-3679660 REVERSEHin1 protein|harpin-induced protein 1 domain containing protein, expressed	-2.11015
	78	LOC_Os08g31980.1	Os08g0414700	cell wall/carbohydrate metabolism	trehalose-6-phosphate synthase, putative, expressed	-2.41597																									78	LOC_Os11g28470.1	Os11g0474500	stress.biotic	protein|expressed protein	3.64507
	79	LOC_Os05g03810.1	Os05g0128900	cell wall/carbohydrate metabolism	trehalose phosphatase, putative, expressed	-2.52287																									79	LOC_Os11g38580.1	Os11g0598500	stress.biotic	protein|NBS-LRR type disease resistance protein, putative, expressed	1.6257
	80	LOC_Os05g46510.1	Os05g0542800	cell wall.degradation.pectate lyases and polygalacturonases	polygalacturonase, putative, expressed	-2.55281																									80	LOC_Os11g42500.1	Os11g0644700	stress.biotic.PR-proteins	weakly similar to ( 105) AT5G42510 | Symbols: | disease resistance-responsive family protein | chr5:16998268-16998816 REVERSEDirigent protein|dirigent, putative, expressed	-1.30628
	81	LOC_Os03g53860.1	Os03g0749500	cell wall.degradation.cellulases and beta -1,4-glucanases	periplasmic beta-glucosidase precursor, putative, expressed	-2.68433																									81	LOC_Os11g42550.1	Os11g0645400	stress.biotic.PR-proteins	weakly similar to ( 104) AT1G65870 | Symbols: | disease resistance-responsive family protein | chr1:24503624-24504193 FORWARDDirigent protein|dirigent, putative, expressed	-1.8397
	82	LOC_Os01g20980.1	Os01g0311800	cell wall.pectin*esterases.PME	pectinesterase, putative, expressed	-2.76254																									82	LOC_Os11g47600.1	Os11g0702100	stress.biotic	weakly similar to ( 154) AT5G24090 | Symbols: | acidic endochitinase (CHIB1) | chr5:8143805-8145153 REVERSEmoderately similar to ( 274) XIP1_ORYSA Xylanase inhibitor protein 1 precursor (Class III chitinase homolog a) (RIXI protein) - Oryza sativa (Rice) protein|glycosyl hydrolase, putative, expressed	-5.42102
	83	LOC_Os06g36560.1	Os06g0561000	cell wall/carbohydrate metabolism	inositol oxygenase, putative, expressed	-2.86722																									83	LOC_Os12g33160.1	Os12g0516300	stress.biotic.PR-proteins	moderately similar to ( 216) AT3G07040 | Symbols: RPM1, RPS3 | RPM1 (RESISTANCE TO P. SYRINGAE PV MACULICOLA 1); nucleotide binding / protein binding | chr3:2226244-2229024 REVERSE NB-ARC protein|RGH1A, putative, expressed	2.07327
	84	LOC_Os08g36910.1	Os08g0473900	cell wall/carbohydrate metabolism	alpha-amylase precursor, putative, expressed	-3.33064
	85	LOC_Os11g02600.1	Os11g0118200	cell wall.degradation.mannan-xylose-arabinose-fucose	OsMan08 - Endo-Beta-Mannanase, expressed	-4.05863

## Sheet: Table S5
Table S5. List of N-responsive genes identified as DEGs in rga1 mutant. DEGs identified in this study and other (Ferrero-Serrano et al., 2018) were searched in N-responsive transcriptomes known in rice (Cai et al., 2012, J. Biosci.; Yang et al., 2015, BMC Plant Biol.; Chandran et al., 2016, J. Plant Physiol.; Sun et al., 2017, J. Plant Physiol.; Hsieh et al., 2018, Sci. Rep.; Shin et al., 2018, B…
	N-responsive DEGs (This study & Ferrero-Serrano et al., 2018)	Function
	LOC_Os01g25484.1	ferredoxin--nitrite reductase, putative, expressed
	LOC_Os01g32770.1	DUF260 domain containing protein, putative, expressed
	LOC_Os02g05920.1	phytosulfokine receptor precursor, putative, expressed
	LOC_Os02g30100.1	cytochrome P450, putative, expressed
	LOC_Os02g51910.1	cytokinin-O-glucosyltransferase 2, putative, expressed
	LOC_Os02g51930.1	cytokinin-O-glucosyltransferase 2, putative, expressed
	LOC_Os02g53130.1	nitrate reductase, putative, expressed
	LOC_Os03g48030.1	integral membrane HPP family protein, putative, expressed
	LOC_Os04g56400.1	glutamine synthetase, catalytic domain containing protein, expressed
	LOC_Os06g39370.1	OsFBK16 - F-box domain and kelch repeat containing protein, expressed
	LOC_Os07g03870.1	receptor like protein kinase, putative, expressed
	LOC_Os07g08000.1	expressed protein
	LOC_Os07g35690.1	TKL_IRAK_DUF26-lc.3 - DUF26 kinases have homology to DUF26 containing loci, expressed
	LOC_Os08g36480.1	nitrate reductase, putative, expressed
	LOC_Os10g34480.1	cytochrome P450, putative, expressed
	LOC_Os10g40600.1	peptide transporter PTR2, putative, expressed
	LOC_Os01g08440.1	UDP-glucoronosyl and UDP-glucosyl transferase domain containing protein, expressed
	LOC_Os01g41240.1	hydrolase, alpha/beta fold family domain containing protein, expressed
	LOC_Os01g61080.1	WRKY24, expressed
	LOC_Os01g68020.1	BTBZ2 - Bric-a-Brac, Tramtrack, and Broad Complex BTB domain with TAZ zinc finger and Calmodulin-binding domains, expressed
	LOC_Os02g20360.1	tyrosine aminotransferase, putative, expressed
	LOC_Os02g22020.1	MYB family transcription factor, putative, expressed
	LOC_Os02g41670.1	phenylalanine ammonia-lyase, putative, expressed
	LOC_Os02g41680.1	phenylalanine ammonia-lyase, putative, expressed
	LOC_Os02g51970.1	phosphate-induced protein 1 conserved region domain containing protein, expressed
	LOC_Os03g03900.1	NIN, putative, expressed
	LOC_Os03g08310.1	ZIM domain containing protein, putative, expressed
	LOC_Os03g08320.1	ZIM domain containing protein, putative, expressed
	LOC_Os03g08520.1	DUF581 domain containing protein, expressed
	LOC_Os03g09070.1	leucine rich repeat domain containing protein, putative, expressed
	LOC_Os03g20120.1	glycosyl transferase 8 domain containing protein, putative, expressed
	LOC_Os03g41330.1	DUF260 domain containing protein, putative, expressed
	LOC_Os03g46470.1	metal cation transporter, putative, expressed
	LOC_Os03g52860.1	lipoxygenase, putative, expressed
	LOC_Os03g62240.1	expressed protein
	LOC_Os04g17100.1	heavy metal-associated domain containing protein, expressed
	LOC_Os04g21130.1	F-box protein PP2-B1, putative, expressed
	LOC_Os04g33080.2	protein phosphatase 2C, putative, expressed
	LOC_Os04g45810.1	homeobox associated leucine zipper, putative, expressed
	LOC_Os04g47360.1	OsPOP9 - Putative Prolyl Oligopeptidase homologue, expressed
	LOC_Os04g51580.2	leucine rich repeat containing protein, expressed
	LOC_Os04g54830.1	expressed protein
	LOC_Os05g26840.1	permease domain containing protein, putative, expressed
	LOC_Os05g29710.1	RING-H2 finger protein, putative, expressed
	LOC_Os05g39560.1	metal cation transporter, putative, expressed
	LOC_Os06g11520.1	LMBR1 integral membrane protein, putative, expressed
	LOC_Os06g21820.1	jasmonate O-methyltransferase, putative, expressed
	LOC_Os06g37010.1	metal cation transporter, putative, expressed
	LOC_Os07g05360.1	photosystem II 10 kDa polypeptide, chloroplast precursor, putative, expressed
	LOC_Os07g27780.1	aminotransferase, putative, expressed
	LOC_Os07g28480.1	glutathione S-transferase, putative, expressed
	LOC_Os07g39350.1	transporter family protein, putative, expressed
	LOC_Os07g48680.1	zinc finger, C3HC4 type domain containing protein, expressed
	LOC_Os07g48830.1	glycosyl transferase 8 domain containing protein, putative, expressed
	LOC_Os08g27170.1	calmodulin binding protein, putative, expressed
	LOC_Os08g36910.1	alpha-amylase precursor, putative, expressed
	LOC_Os08g39840.1	lipoxygenase, chloroplast precursor, putative, expressed
	LOC_Os09g15670.1	protein phosphatase 2C, putative, expressed
	LOC_Os09g23300.1	integral membrane protein, putative, expressed
	LOC_Os09g27010.1	tyrosine protein kinase domain containing protein, putative, expressed
	LOC_Os09g27990.1	annexin, putative, expressed
	LOC_Os09g28210.1	bHelix-loop-helix transcription factor, putative, expressed
	LOC_Os09g31120.1	pirin, putative, expressed
	LOC_Os09g31130.1	citrate transporter, putative, expressed
	LOC_Os09g37330.1	OsSAUR39 - Auxin-responsive SAUR gene family member, expressed
	LOC_Os09g38320.1	phytoene synthase, chloroplast precursor, putative, expressed
	LOC_Os09g39940.1	plastocyanin-like domain containing protein, putative, expressed
	LOC_Os10g25230.1	ZIM domain containing protein, putative, expressed
	LOC_Os10g37340.1	cystathionine gamma-synthase, putative, expressed
	LOC_Os10g42610.1	expressed protein
	LOC_Os10g42780.1	lrgB-like family protein, expressed
	LOC_Os11g08210.1	no apical meristem protein, putative, expressed
	LOC_Os11g15040.4	S-adenosyl-L-methionine:benzoic acid/salicylic acid carboxyl methyltransferase, putative, expressed
	LOC_Os11g29400.1	6-phosphogluconate dehydrogenase, decarboxylating, putative, expressed
	LOC_Os12g01760.1	F-box/LRR domain containing protein, putative, expressed
	LOC_Os12g05440.1	cytochrome P450, putative, expressed
	LOC_Os12g28137.1	ATPase 3, putative, expressed
	LOC_Os12g33300.1	integral membrane protein DUF6 containing protein, expressed
	LOC_Os01g09830.1	OsGrx_A2 - glutaredoxin subgroup III, expressed
	LOC_Os01g52130.1	sulfate transporter, putative, expressed
	LOC_Os01g61044.1	transmembrane amino acid transporter protein, putative, expressed
	LOC_Os01g65100.1	peptide transporter, putative, expressed
	LOC_Os01g67630.1	peptide transporter PTR2, putative, expressed
	LOC_Os02g36850.1	oxygen evolving enhancer protein 3, identical, putative, expressed
	LOC_Os02g53620.1	nuclear transcription factor Y subunit, putative, expressed
	LOC_Os03g18130.1	asparagine synthetase, putative, expressed
	LOC_Os03g43970.1	amino acid permease family protein, putative, expressed
	LOC_Os04g10750.2	inorganic phosphate transporter, putative, expressed
	LOC_Os04g44300.1	transposon protein, putative, unclassified, expressed
	LOC_Os05g10930.1	OsGrx_C15 - glutaredoxin subgroup III, expressed
	LOC_Os05g11320.1	metallothionein-like protein 3B, putative, expressed
	LOC_Os06g12320.1	transmembrane amino acid transporter protein, putative, expressed
	LOC_Os08g09270.1	pentatricopeptide, putative, expressed
	LOC_Os07g34520.1	isocitrate lyase, putative, expressed
	LOC_Os01g01120.1	enolase-phosphatase E1, putative, expressed
	LOC_Os01g73200.1	peroxidase precursor, putative, expressed
	LOC_Os02g38920.1	glyceraldehyde-3-phosphate dehydrogenase, putative, expressed
	LOC_Os02g44230.1	CPuORF22 - conserved peptide uORF-containing transcript, expressed
	LOC_Os02g49720.1	aldehyde dehydrogenase, putative, expressed
	LOC_Os03g09910.1	aminotransferase, classes I and II, domain containing protein, expressed
	LOC_Os03g13210.1	peroxidase precursor, putative, expressed
	LOC_Os03g13300.1	glutamate decarboxylase, putative, expressed
	LOC_Os03g15050.1	phosphoenolpyruvate carboxykinase, putative, expressed
	LOC_Os03g28330.4	sucrose synthase, putative, expressed
	LOC_Os03g31750.3	pyruvate, phosphate dikinase, chloroplast precursor, putative, expressed
	LOC_Os04g33740.1	glycosyl hydrolases, putative, expressed
	LOC_Os04g41620.1	CHIT2 - Chitinase family protein precursor, expressed
	LOC_Os05g09440.1	NADP-dependent malic enzyme, chloroplast precursor, putative, expressed
	LOC_Os05g15530.1	aminotransferase domain containing protein, putative, expressed
	LOC_Os05g33570.1	pyruvate, phosphate dikinase, chloroplast precursor, putative, expressed
	LOC_Os05g39310.1	thiamine pyrophosphate enzyme, C-terminal TPP binding domain containing protein, expressed
	LOC_Os05g39320.1	thiamine pyrophosphate enzyme, C-terminal TPP binding domain containing protein, expressed
	LOC_Os05g44922.1	6-phosphofructokinase, putative, expressed
	LOC_Os05g50380.1	glucose-1-phosphate adenylyltransferase large subunit, chloroplast precursor, putative, expressed
	LOC_Os06g35540.1	aminotransferase, classes I and II, domain containing protein, expressed
	LOC_Os07g41280.3	6-phosphogluconolactonase, putative, expressed
	LOC_Os07g44440.1	peroxiredoxin, putative, expressed
	LOC_Os08g34580.1	trehalose-6-phosphate synthase, putative, expressed
	LOC_Os09g12290.1	bifunctional aspartokinase/homoserine dehydrogenase, chloroplast precursor, putative, expressed
	LOC_Os10g08550.1	enolase, putative, expressed
	LOC_Os10g28350.1	1,2-dihydroxy-3-keto-5-methylthiopentene dioxygenase protein, putative, expressed
	LOC_Os11g10480.1	dehydrogenase, putative, expressed
	LOC_Os12g08810.1	VTC2, putative, expressed
	LOC_Os12g19381.1	ribulose bisphosphate carboxylase small chain, chloroplast precursor, putative, expressed
	LOC_Os01g01660.1	isoflavone reductase, putative, expressed
	LOC_Os01g08700.2	GIGANTEA, putative, expressed
	LOC_Os01g22900.1	neutral/alkaline invertase, putative, expressed
	LOC_Os01g55940.1	OsGH3.2 - Probable indole-3-acetic acid-amido synthetase, expressed
	LOC_Os01g68770.1	selenium-binding protein, putative, expressed
	LOC_Os02g02410.1	DnaK family protein, putative, expressed
	LOC_Os02g07490.1	glyceraldehyde-3-phosphate dehydrogenase, putative, expressed
	LOC_Os02g48560.1	fatty acid desaturase, putative, expressed
	LOC_Os02g51040.1	expansin precursor, putative, expressed
	LOC_Os03g46640.1	deoxyuridine 5-triphosphate nucleotidohydrolase, putative, expressed
	LOC_Os03g55090.1	alpha-glucan phosphorylast isozyme, putative, expressed
	LOC_Os03g55220.1	bHelix-loop-helix transcription factor, putative, expressed
	LOC_Os04g35520.2	OsAPx7 - Stromal Ascorbate Peroxidase encoding gene 5,8, expressed
	LOC_Os04g40310.1	dehydrogenase, putative, expressed
	LOC_Os05g05680.1	1-aminocyclopropane-1-carboxylate oxidase, putative, expressed
	LOC_Os05g09500.1	hexokinase, putative, expressed
	LOC_Os05g15770.1	glycosyl hydrolase, putative, expressed
	LOC_Os07g34570.1	FAD dependent oxidoreductase domain containing protein, expressed
	LOC_Os08g17680.1	stromal cell-derived factor 2-like protein precursor, putative, expressed
	LOC_Os08g36920.1	AP2 domain containing protein, expressed
	LOC_Os09g25070.1	WRKY62, expressed
	LOC_Os09g28440.1	AP2 domain containing protein, expressed
	LOC_Os10g30790.2	inorganic phosphate transporter, putative, expressed
	LOC_Os12g43110.1	OsSAUR58 - Auxin-responsive SAUR gene family member, expressed
	LOC_Os01g03310.1	BBTI1 - Bowman-Birk type bran trypsin inhibitor precursor, expressed
	LOC_Os01g03320.1	BBTI2 - Bowman-Birk type bran trypsin inhibitor precursor, expressed
	LOC_Os01g11910.1	basic helix-loop-helix, putative, expressed
	LOC_Os01g22249.1	peroxidase precursor, putative, expressed
	LOC_Os01g29409.1	tRNA methyltransferase, putative, expressed
	LOC_Os01g37460.1	zinc finger family protein, putative, expressed
	LOC_Os01g46760.1	protein phosphatase 2C, putative, expressed
	LOC_Os01g50100.1	ABC transporter, ATP-binding protein, putative, expressed
	LOC_Os01g52230.1	phosphoethanolamine/phosphocholine phosphatase, putative, expressed
	LOC_Os02g06090.1	phytosulfokine receptor precursor, putative, expressed
	LOC_Os02g09170.2	sucrose-phosphate synthase, putative, expressed
	LOC_Os02g20540.1	fasciclin domain containing protein, expressed
	LOC_Os02g21920.2	CPuORF24 - conserved peptide uORF-containing transcript, expressed
	LOC_Os02g26790.1	expressed protein
	LOC_Os02g31030.2	glycerophosphoryl diester phosphodiesterase family protein, putative, expressed
	LOC_Os02g36500.1	expressed protein
	LOC_Os02g37800.1	lecithin:cholesterol acyltransferase, putative, expressed
	LOC_Os02g40460.1	S1 RNA binding domain containing protein, expressed
	LOC_Os02g43330.1	homeobox associated leucine zipper, putative, expressed
	LOC_Os03g03034.1	flavonol synthase/flavanone 3-hydroxylase, putative, expressed
	LOC_Os03g10100.1	transporter family protein, putative, expressed
	LOC_Os03g11510.1	mitochondrial carrier protein, putative, expressed
	LOC_Os03g18840.1	NUC189 domain containing protein, expressed
	LOC_Os03g22010.1	peroxidase precursor, putative, expressed
	LOC_Os03g25450.1	h/ACA ribonucleoprotein complex subunit 4, putative, expressed
	LOC_Os03g46440.1	BTBA4 - Bric-a-Brac,Tramtrack, Broad Complex BTB domain with Ankyrin repeat region, expressed
	LOC_Os03g58300.1	indole-3-glycerol phosphate lyase, chloroplast precursor, putative, expressed
	LOC_Os04g02050.1	bifunctional 3-phosphoadenosine 5-phosphosulfate synthetase, putative, expressed
	LOC_Os04g48070.1	homeobox and START domains containing protein, putative, expressed
	LOC_Os04g51680.1	expressed protein
	LOC_Os04g53990.1	ethylene-responsive protein related, putative, expressed
	LOC_Os04g54200.1	diacylglycerol kinase, putative, expressed
	LOC_Os05g38140.1	basic helix-loop-helix DND-binding domain containing protein, expressed
	LOC_Os05g46890.1	expressed protein
	LOC_Os05g46954.2	expressed protein
	LOC_Os05g50100.1	expressed protein
	LOC_Os06g03810.1	expressed protein
	LOC_Os06g10170.1	flavin-containing monooxygenase family protein, putative, expressed
	LOC_Os06g15170.1	3-ketoacyl-CoA synthase, putative, expressed
	LOC_Os06g39260.1	solute carrier family 35 member B1, putative, expressed
	LOC_Os06g46740.1	early nodulin 20 precursor, putative, expressed
	LOC_Os07g04180.1	amino acid transporter, putative, expressed
	LOC_Os07g09420.1	ATPase, putative, expressed
	LOC_Os07g26630.1	aquaporin protein, putative, expressed
	LOC_Os07g32710.1	retrotransposon protein, putative, unclassified, expressed
	LOC_Os07g33440.1	cytochrome P450, putative, expressed
	LOC_Os07g42354.1	PPR repeat domain containing protein, putative, expressed
	LOC_Os07g48280.1	expressed protein
	LOC_Os07g49360.1	peroxidase precursor, putative, expressed
	LOC_Os08g05830.1	transaldolase, putative, expressed
	LOC_Os08g25050.1	PIF-like orf1, putative, expressed
	LOC_Os09g03310.1	phospholipid-transporting ATPase 2, putative, expressed
	LOC_Os09g20220.1	glutathione S-transferase, putative, expressed
	LOC_Os09g23350.1	trehalose synthase, putative, expressed
	LOC_Os09g27580.1	potassium transporter, putative, expressed
	LOC_Os09g36100.2	expressed protein
	LOC_Os10g29470.1	dehydrogenase, putative, expressed
	LOC_Os10g34580.1	FHA domain containing protein, putative, expressed
	LOC_Os10g37660.1	trehalase precursor, putative, expressed
	LOC_Os10g40510.1	LTPL144 - Protease inhibitor/seed storage/LTP family protein precursor, expressed
	LOC_Os11g02100.1	peroxidase precursor, putative, expressed
	LOC_Os11g07230.3	receptor kinase, putative, expressed
	LOC_Os11g40140.1	peptidase, T1 family, putative, expressed
	LOC_Os12g07030.1	expressed protein
	LOC_Os12g07310.1	citrate-binding protein precursor, putative, expressed
	LOC_Os12g14440.1	Jacalin-like lectin domain containing protein, putative, expressed
	LOC_Os12g25200.1	chloride transporter, chloride channel family, putative, expressed
	LOC_Os12g28100.1	NBS-LRR disease resistance protein, putative, expressed
	LOC_Os12g43830.1	NUC189 domain containing protein, expressed

## Sheet: Table S6
Table S6. List of transcription factors identified as DEGs in rga1 mutant. DEGs were searched in RGAP database.
	DEGs (Transcription factor)	Function	Transcription factor class	Datasets
	LOC_Os01g49830.1	B3 DNA binding domain containing protein, expressed	RAV	This study
	LOC_Os01g15640.1	no apical meristem protein, putative, expressed	NAC	This study
	LOC_Os01g38610.1	helix-loop-helix DNA-binding domain containing protein, expressed	bHLH	This study
	LOC_Os01g43650.1	WRKY11, expressed	WRKY	This study
	LOC_Os01g50940.1	helix-loop-helix DNA-binding domain containing protein, expressed	bHLH	This study
	LOC_Os01g54600.1	WRKY13, expressed	WRKY	This study
	LOC_Os01g59350.1	transcription factor, putative, expressed	bZIP	This study
	LOC_Os01g61080.1	WRKY24, expressed	WRKY	This study
	LOC_Os01g66120.1	No apical meristem protein, putative, expressed	NAC	This study
	LOC_Os01g66590.2	DUF260 domain containing protein, putative, expressed	LBD	This study
	LOC_Os01g70110.1	No apical meristem protein, putative, expressed	NAC	This study
	LOC_Os01g71970.1	GRAS family transcription factor containing protein, expressed	GRAS	This study
	LOC_Os02g08440.1	WRKY71, expressed	WRKY	This study
	LOC_Os02g13900.1	BES1/BZR1 homolog protein, putative, expressed	BES1	This study
	LOC_Os02g16680.1	bZIP transcription factor domain containing protein, expressed	bZIP	This study
	LOC_Os02g26430.1	WRKY42, expressed	WRKY	This study
	LOC_Os02g44360.1	scarecrow transcription factor family protein, putative, expressed	GRAS	This study
	LOC_Os02g45200.1	dof zinc finger domain containing protein, putative, expressed	Dof	This study
	LOC_Os02g56250.1	GATA zinc finger domain containing protein, expressed	GATA	This study
	LOC_Os03g07360.1	expressed protein	Dof	This study
	LOC_Os03g08930.1	helix-loop-helix DNA-binding protein, putative, expressed	bHLH	This study
	LOC_Os03g15040.1	FAR1 family protein, expressed	FAR1	This study
	LOC_Os03g20790.1	ethylene-insensitive 3, putative, expressed	EIL	This study
	LOC_Os03g41330.1	DUF260 domain containing protein, putative, expressed	LBD	This study
	LOC_Os03g44540.1	nuclear transcription factor Y subunit, putative, expressed	NF-YA	This study
	LOC_Os03g48970.1	nuclear transcription factor Y subunit, putative, expressed	NF-YA	This study
	LOC_Os03g60080.1	NAC domain-containing protein 67, putative, expressed	NAC	This study
	LOC_Os03g61570.1	expressed protein	GATA	This study
	LOC_Os04g33440.2	DNA-binding protein S1FA, putative, expressed	S1Fa-like	This study
	LOC_Os04g45940.1	transcription factor like protein, putative, expressed	Trihelix	This study
	LOC_Os04g49110.1	GRAS family transcription factor domain containing protein, expressed	GRAS	This study
	LOC_Os04g52810.1	no apical meristem protein, putative, expressed	NAC	This study
	LOC_Os05g48690.1	transcription factor like protein, putative, expressed	Trihelix	This study
	LOC_Os06g45140.1	bZIP transcription factor domain containing protein, expressed	bZIP	This study
	LOC_Os07g12340.1	NAC domain-containing protein 67, putative, expressed	NAC	This study
	LOC_Os07g39220.1	BES1/BZR1 homolog protein, putative, expressed	BES1	This study
	LOC_Os07g39470.1	gibberellin response modulator protein, putative, expressed	GRAS	This study
	LOC_Os07g39820.1	SHR, putative, expressed	GRAS	This study
	LOC_Os07g44950.1	bZIP transcription factor domain containing protein, expressed	bZIP	This study
	LOC_Os07g48180.1	bZIP transcription factor domain containing protein, expressed	bZIP	This study
	LOC_Os07g48550.1	no apical meristem protein, putative, expressed	NAC	This study
	LOC_Os07g48570.1	expressed protein	Dof	This study
	LOC_Os07g48630.1	ethylene-insensitive 3, putative, expressed	EIL	This study
	LOC_Os08g13840.2	WRKY25, expressed	WRKY	This study
	LOC_Os08g14880.3	transposon protein, putative, unclassified, expressed	FAR1	This study
	LOC_Os08g43160.1	TCP family transcription factor, putative, expressed	TCP	This study
	LOC_Os09g16510.1	WRKY74, expressed	WRKY	This study
	LOC_Os09g29930.1	transcription factor BIM2, putative, expressed	bHLH	This study
	LOC_Os09g32510.1	BHLH transcription factor, putative, expressed	bHLH	This study
	LOC_Os09g35790.1	HSF-type DNA-binding domain containing protein, expressed	HSF	This study
	LOC_Os09g36160.1	LRP1, putative, expressed	SRS	This study
	LOC_Os10g22950.1	calmodulin-binding transcription activator, putative, expressed	CAMTA	This study
	LOC_Os10g28340.1	heat stress transcription factor, putative, expressed	HSF	This study
	LOC_Os11g01550.1	DUF260 domain containing protein, putative, expressed	LBD	This study
	LOC_Os11g08210.1	no apical meristem protein, putative, expressed	NAC	This study
	LOC_Os12g03110.1	ZF-HD protein dimerisation region containing protein, expressed	ZF-HD	This study
	LOC_Os12g41650.2	helix-loop-helix DNA-binding domain containing protein, expressed	bHLH	This study
	LOC_Os01g70270.1	auxin response factor, putative, expressed	ARF	This study
	LOC_Os04g36054.1	auxin response factor 9, putative, expressed	ARF	This study
	LOC_Os04g57610.1	auxin response factor, putative, expressed	ARF	This study
	LOC_Os12g29520.1	auxin response factor, putative, expressed	ARF	This study
	LOC_Os01g46870.1	AP2 domain containing protein, expressed	ERF	This study
	LOC_Os02g43790.1	ethylene-responsive transcription factor, putative, expressed	ERF	This study
	LOC_Os02g45450.1	dehydration-responsive element-binding protein, putative, expressed	ERF	This study
	LOC_Os03g08470.1	AP2 domain containing protein, expressed	ERF	This study
	LOC_Os03g09170.1	ethylene-responsive transcription factor, putative, expressed	ERF	This study
	LOC_Os05g41780.1	AP2 domain containing protein, expressed	ERF	This study
	LOC_Os06g03670.1	dehydration-responsive element-binding protein, putative, expressed	ERF	This study
	LOC_Os06g07030.1	AP2 domain containing protein, expressed	ERF	This study
	LOC_Os07g42510.1	AP2 domain containing protein, expressed	ERF	This study
	LOC_Os08g31580.1	ethylene-responsive transcription factor, putative, expressed	ERF	This study
	LOC_Os08g36920.1	AP2 domain containing protein, expressed	ERF	This study
	LOC_Os09g11460.1	AP2 domain containing protein, expressed	ERF	This study
	LOC_Os09g11480.2	AP2 domain containing protein, expressed	ERF	This study
	LOC_Os09g20350.1	ethylene-responsive transcription factor, putative, expressed	ERF	This study
	LOC_Os11g06770.2	ethylene-responsive transcription factor ERF110, putative, expressed	ERF	This study
	LOC_Os02g39360.1	B-box zinc finger family protein, putative, expressed	DBB	This study
	LOC_Os06g49880.1	B-box zinc finger family protein, putative, expressed	DBB	This study
	LOC_Os12g10660.1	B-box zinc finger family protein, putative, expressed	DBB	This study
	LOC_Os02g49230.2	CCT/B-box zinc finger protein, putative, expressed	CO-like	This study
	LOC_Os06g19444.1	CCT/B-box zinc finger protein, putative, expressed	CO-like	This study
	LOC_Os02g22020.1	MYB family transcription factor, putative, expressed	G2-like	This study
	LOC_Os03g20900.1	Myb transcription factor, putative, expressed	G2-like	This study
	LOC_Os12g39640.1	MYB family transcription factor, putative, expressed	G2-like	This study
	LOC_Os03g06930.1	homeodomain protein, putative, expressed	TALE	This study
	LOC_Os01g62920.1	homeodomain protein, putative, expressed	TALE	This study
	LOC_Os05g38120.1	homeodomain protein, putative, expressed	TALE	This study
	LOC_Os03g08960.1	homeobox associated leucine zipper, putative, expressed	HD-ZIP	This study
	LOC_Os10g41230.1	homeobox associated leucine zipper, putative, expressed	HD-ZIP	This study
	LOC_Os04g45810.1	homeobox associated leucine zipper, putative, expressed	HD-ZIP	This study
	LOC_Os03g10210.1	homeobox domain containing protein, expressed	HD-ZIP	This study
	LOC_Os06g43860.1	homeobox protein knotted-1, putative, expressed	TALE	This study
	LOC_Os03g43930.1	START domain containing protein, expressed	HD-ZIP	This study
	LOC_Os03g32230.1	ZOS3-12 - C2H2 zinc finger protein, expressed	C2H2	This study
	LOC_Os03g60560.1	ZOS3-21 - C2H2 zinc finger protein, expressed	C2H2	This study
	LOC_Os03g60570.1	ZOS3-22 - C2H2 zinc finger protein, expressed	C2H2	This study
	LOC_Os04g01480.1	zinc finger C-x8-C-x5-C-x3-H type family protein, expressed	C3H	This study
	LOC_Os05g03760.1	zinc finger family protein, putative, expressed	C3H	This study
	LOC_Os08g06280.1	LSD1 zinc finger domain containing protein, expressed	LSD	This study
	LOC_Os01g50720.1	MYB family transcription factor, putative, expressed	MYB	This study
	LOC_Os01g63460.1	MYB family transcription factor, putative, expressed	MYB	This study
	LOC_Os01g64360.1	MYB family transcription factor, putative, expressed	MYB	This study
	LOC_Os01g74410.1	MYB family transcription factor, putative, expressed	MYB	This study
	LOC_Os05g35500.1	MYB family transcription factor, putative, expressed	MYB	This study
	LOC_Os07g43580.1	MYB family transcription factor, putative, expressed	MYB	This study
	LOC_Os08g33940.1	MYB family transcription factor, putative, expressed	MYB	This study
	LOC_Os09g24800.1	MYB family transcription factor, putative, expressed	MYB	This study
	LOC_Os11g03440.1	myb-like DNA-binding domain containing protein, putative, expressed	MYB	This study
	LOC_Os12g38400.2	MYB family transcription factor, putative, expressed	MYB	This study
	LOC_Os05g51160.1	Myb transcription factor, putative, expressed	MYB_related	This study
	LOC_Os08g06110.3	MYB family transcription factor, putative, expressed	MYB_related	This study
	LOC_Os01g01840.1	helix-loop-helix DNA-binding domain containing protein, expressed	bHLH	Ferrero-Serrano et al., 2018
	LOC_Os01g01870.1	helix-loop-helix DNA-binding domain containing protein, expressed	bHLH	Ferrero-Serrano et al., 2018
	LOC_Os01g06640.1	basic helix-loop-helix, putative, expressed	bHLH	Ferrero-Serrano et al., 2018
	LOC_Os01g10610.1	BES1/BZR1 homolog protein, putative, expressed	BES1	Ferrero-Serrano et al., 2018
	LOC_Os01g11910.1	basic helix-loop-helix, putative, expressed	bHLH	Ferrero-Serrano et al., 2018
	LOC_Os01g13540.1	NIN, putative, expressed	Nin-like	Ferrero-Serrano et al., 2018
	LOC_Os01g32770.1	DUF260 domain containing protein, putative, expressed	LBD	Ferrero-Serrano et al., 2018
	LOC_Os01g39330.1	helix-loop-helix DNA-binding domain containing protein, expressed	bHLH	Ferrero-Serrano et al., 2018
	LOC_Os01g40260.1	WRKY77, expressed	WRKY	Ferrero-Serrano et al., 2018
	LOC_Os01g44430.1	retrotransposon protein, putative, unclassified, expressed	ZF-HD	Ferrero-Serrano et al., 2018
	LOC_Os01g53040.1	WRKY14, expressed	WRKY	Ferrero-Serrano et al., 2018
	LOC_Os01g58760.1	bZIP transcription factor domain containing protein, expressed	bZIP	Ferrero-Serrano et al., 2018
	LOC_Os01g60020.1	NAC domain transcription factor, putative, expressed	NAC	Ferrero-Serrano et al., 2018
	LOC_Os01g64730.1	bZIP transcription factor domain containing protein, expressed	bZIP	Ferrero-Serrano et al., 2018
	LOC_Os01g69830.1	OsSPL2 - SBP-box gene family member, expressed	SBP	Ferrero-Serrano et al., 2018
	LOC_Os01g71790.1	NAM, putative, expressed	NAC	Ferrero-Serrano et al., 2018
	LOC_Os01g72370.1	helix-loop-helix DNA-binding domain containing protein, expressed	bHLH	Ferrero-Serrano et al., 2018
	LOC_Os01g74540.1	GATA zinc finger domain containing protein, expressed	GATA	Ferrero-Serrano et al., 2018
	LOC_Os02g01380.1	expressed protein	Trihelix	Ferrero-Serrano et al., 2018
	LOC_Os02g03580.1	transcription factor, putative, expressed	bZIP	Ferrero-Serrano et al., 2018
	LOC_Os02g03960.1	CPuORF1 - conserved peptide uORF-containing transcript, expressed	bZIP	Ferrero-Serrano et al., 2018
	LOC_Os02g04680.1	OsSPL3 - SBP-box gene family member, expressed	SBP	Ferrero-Serrano et al., 2018
	LOC_Os02g33610.1	metallo-beta-lactamase, putative, expressed	Trihelix	Ferrero-Serrano et al., 2018
	LOC_Os02g35690.1	transcription factor like protein, putative, expressed	Trihelix	Ferrero-Serrano et al., 2018
	LOC_Os02g45760.1	chitin-inducible gibberellin-responsive protein 2, putative, expressed	GRAS	Ferrero-Serrano et al., 2018
	LOC_Os02g53620.1	nuclear transcription factor Y subunit, putative, expressed	NF-YA	Ferrero-Serrano et al., 2018
	LOC_Os03g01870.1	no apical meristem protein, putative, expressed	NAC	Ferrero-Serrano et al., 2018
	LOC_Os03g03900.1	NIN, putative, expressed	Nin-like	Ferrero-Serrano et al., 2018
	LOC_Os03g05160.1	GATA zinc finger domain containing protein, expressed	GATA	Ferrero-Serrano et al., 2018
	LOC_Os03g06630.1	heat stress transcription factor, putative, expressed	HSF	Ferrero-Serrano et al., 2018
	LOC_Os03g14669.2	core histone H2A/H2B/H3/H4, putative, expressed	NF-YC	Ferrero-Serrano et al., 2018
	LOC_Os03g21060.1	No apical meristem protein, putative, expressed	NAC	Ferrero-Serrano et al., 2018
	LOC_Os03g21710.1	WRKY79, expressed	WRKY	Ferrero-Serrano et al., 2018
	LOC_Os03g51910.1	basic helix-loop-helix protein, putative, expressed	bHLH	Ferrero-Serrano et al., 2018
	LOC_Os03g53050.1	WRKY121, expressed	WRKY	Ferrero-Serrano et al., 2018
	LOC_Os03g55164.1	WRKY4, expressed	WRKY	Ferrero-Serrano et al., 2018
	LOC_Os03g55220.1	bHelix-loop-helix transcription factor, putative, expressed	bHLH	Ferrero-Serrano et al., 2018
	LOC_Os03g55610.1	dof zinc finger domain containing protein, putative, expressed	Dof	Ferrero-Serrano et al., 2018
	LOC_Os03g63530.1	histone-like transcription factor and archaeal histone, putative, expressed	NF-YC	Ferrero-Serrano et al., 2018
	LOC_Os04g31290.1	helix-loop-helix DNA-binding domain containing protein, expressed	bHLH	Ferrero-Serrano et al., 2018
	LOC_Os04g32590.1	transcription factor, putative, expressed	Trihelix	Ferrero-Serrano et al., 2018
	LOC_Os04g41850.1	NIN, putative, expressed	Nin-like	Ferrero-Serrano et al., 2018
	LOC_Os04g52770.1	helix-loop-helix DNA-binding domain containing protein, expressed	bHLH	Ferrero-Serrano et al., 2018
	LOC_Os04g53990.1	ethylene-responsive protein related, putative, expressed	bHLH	Ferrero-Serrano et al., 2018
	LOC_Os04g58190.1	dof zinc finger domain containing protein, putative, expressed	Dof	Ferrero-Serrano et al., 2018
	LOC_Os05g03860.1	CPuORF3 - conserved peptide uORF-containing transcript, expressed	bZIP	Ferrero-Serrano et al., 2018
	LOC_Os05g04740.2	helix-loop-helix DNA-binding domain containing protein, expressed	bHLH	Ferrero-Serrano et al., 2018
	LOC_Os05g35170.1	no apical meristem protein, putative, expressed	NAC	Ferrero-Serrano et al., 2018
	LOC_Os05g42130.1	MONOCULM 1, putative, expressed	GRAS	Ferrero-Serrano et al., 2018
	LOC_Os05g50610.1	WRKY8, expressed	WRKY	Ferrero-Serrano et al., 2018
	LOC_Os06g05350.1	whirly transcription factor domain containing protein, expressed	Whirly	Ferrero-Serrano et al., 2018
	LOC_Os06g09370.2	PTF1, putative, expressed	bHLH	Ferrero-Serrano et al., 2018
	LOC_Os06g12210.1	helix-loop-helix DNA-binding domain containing protein, expressed	bHLH	Ferrero-Serrano et al., 2018
	LOC_Os06g37450.1	GATA zinc finger domain containing protein, expressed	GATA	Ferrero-Serrano et al., 2018
	LOC_Os06g41100.1	transcription factor, putative, expressed	bZIP	Ferrero-Serrano et al., 2018
	LOC_Os06g49010.4	OsSPL12 - SBP-box gene family member, expressed	SBP	Ferrero-Serrano et al., 2018
	LOC_Os06g50900.1	expressed protein	bHLH	Ferrero-Serrano et al., 2018
	LOC_Os06g51070.1	no apical meristem protein, putative, expressed	NAC	Ferrero-Serrano et al., 2018
	LOC_Os07g08140.1	heat stress transcription factor, putative, expressed	HSF	Ferrero-Serrano et al., 2018
	LOC_Os07g41580.1	histone-like transcription factor and archaeal histone, putative, expressed	NF-YB	Ferrero-Serrano et al., 2018
	LOC_Os07g43530.2	helix-loop-helix DNA-binding domain containing protein, expressed	bHLH	Ferrero-Serrano et al., 2018
	LOC_Os07g48260.1	WRKY47, expressed	WRKY	Ferrero-Serrano et al., 2018
	LOC_Os08g10080.1	no apical meristem protein, putative, expressed	NAC	Ferrero-Serrano et al., 2018
	LOC_Os08g38220.1	dof zinc finger domain containing protein, putative, expressed	Dof	Ferrero-Serrano et al., 2018
	LOC_Os08g38990.3	WRKY30, expressed	WRKY	Ferrero-Serrano et al., 2018
	LOC_Os09g25070.1	WRKY62, expressed	WRKY	Ferrero-Serrano et al., 2018
	LOC_Os09g29960.1	dof zinc finger domain containing protein, putative, expressed	Dof	Ferrero-Serrano et al., 2018
	LOC_Os09g31300.1	helix-loop-helix DNA-binding domain containing protein, expressed	bHLH	Ferrero-Serrano et al., 2018
	LOC_Os09g33490.1	no apical meristem protein, putative, expressed	NAC	Ferrero-Serrano et al., 2018
	LOC_Os09g34330.1	helix-loop-helix DNA-binding domain containing protein, expressed	bHLH	Ferrero-Serrano et al., 2018
	LOC_Os11g02520.1	WRKY104, expressed	WRKY	Ferrero-Serrano et al., 2018
	LOC_Os11g02530.1	WRKY40, expressed	WRKY	Ferrero-Serrano et al., 2018
	LOC_Os11g02540.1	WRKY50, expressed	WRKY	Ferrero-Serrano et al., 2018
	LOC_Os11g05340.1	transposon protein, putative, unclassified, expressed	FAR1	Ferrero-Serrano et al., 2018
	LOC_Os11g16290.1	NIN, putative, expressed	Nin-like	Ferrero-Serrano et al., 2018
	LOC_Os11g29870.1	WRKY72, expressed	WRKY	Ferrero-Serrano et al., 2018
	LOC_Os11g38870.1	helix-loop-helix DNA-binding domain containing protein, expressed	bHLH	Ferrero-Serrano et al., 2018
	LOC_Os11g47870.1	GRAS family transcription factor domain containing protein, expressed	GRAS	Ferrero-Serrano et al., 2018
	LOC_Os11g47920.1	SCARECROW, putative, expressed	GRAS	Ferrero-Serrano et al., 2018
	LOC_Os12g01180.1	WRKY57, expressed	WRKY	Ferrero-Serrano et al., 2018
	LOC_Os12g02440.4	WRKY95, expressed	WRKY	Ferrero-Serrano et al., 2018
	LOC_Os12g02450.1	WRKY64, expressed	WRKY	Ferrero-Serrano et al., 2018
	LOC_Os12g03040.1	no apical meristem protein, putative, expressed	NAC	Ferrero-Serrano et al., 2018
	LOC_Os12g40920.1	bZIP transcription factor domain containing protein, expressed	bZIP	Ferrero-Serrano et al., 2018
	LOC_Os01g54990.1	auxin response factor, putative, expressed	ARF	Ferrero-Serrano et al., 2018
	LOC_Os02g04810.1	auxin response factor 5, putative, expressed	ARF	Ferrero-Serrano et al., 2018
	LOC_Os05g48870.1	auxin response factor 15, putative, expressed	ARF	Ferrero-Serrano et al., 2018
	LOC_Os12g41950.1	auxin response factor, putative, expressed	ARF	Ferrero-Serrano et al., 2018
	LOC_Os04g55560.2	AP2 domain containing protein, expressed	AP2	Ferrero-Serrano et al., 2018
	LOC_Os02g29550.1	AP2 domain containing protein, expressed	ERF	Ferrero-Serrano et al., 2018
	LOC_Os02g43820.1	AP2 domain containing protein, expressed	ERF	Ferrero-Serrano et al., 2018
	LOC_Os03g08490.1	AP2 domain containing protein, expressed	ERF	Ferrero-Serrano et al., 2018
	LOC_Os03g08500.2	AP2 domain containing protein, expressed	ERF	Ferrero-Serrano et al., 2018
	LOC_Os04g32620.1	ethylene-responsive transcription factor ERF114, putative, expressed	ERF	Ferrero-Serrano et al., 2018
	LOC_Os04g46220.1	ethylene-responsive transcription factor, putative, expressed	ERF	Ferrero-Serrano et al., 2018
	LOC_Os06g11860.1	ethylene-responsive transcription factor, putative, expressed	ERF	Ferrero-Serrano et al., 2018
	LOC_Os08g42550.1	AP2 domain containing protein, expressed	ERF	Ferrero-Serrano et al., 2018
	LOC_Os09g28440.1	AP2 domain containing protein, expressed	ERF	Ferrero-Serrano et al., 2018
	LOC_Os09g35880.1	B-box zinc finger family protein, putative, expressed	DBB	Ferrero-Serrano et al., 2018
	LOC_Os04g42020.1	CCT/B-box zinc finger protein, putative, expressed	CO-like	Ferrero-Serrano et al., 2018
	LOC_Os06g44450.1	CCT/B-box zinc finger protein, putative, expressed	CO-like	Ferrero-Serrano et al., 2018
	LOC_Os01g62660.1	MYB family transcription factor, putative, expressed	G2-like	Ferrero-Serrano et al., 2018
	LOC_Os05g40960.1	Myb transcription factor, putative, expressed	G2-like	Ferrero-Serrano et al., 2018
	LOC_Os05g41240.1	Myb-like DNA-binding domain containing protein, putative, expressed	G2-like	Ferrero-Serrano et al., 2018
	LOC_Os06g24070.1	myb-like DNA-binding domain containing protein, expressed	G2-like	Ferrero-Serrano et al., 2018
	LOC_Os06g45410.1	MYB family transcription factor, putative, expressed	G2-like	Ferrero-Serrano et al., 2018
	LOC_Os06g49040.1	Myb-like DNA-binding domain containing protein, putative, expressed	G2-like	Ferrero-Serrano et al., 2018
	LOC_Os08g33750.1	myb-like DNA-binding domain containing protein, expressed	G2-like	Ferrero-Serrano et al., 2018
	LOC_Os12g01490.1	MYB family transcription factor, putative, expressed	G2-like	Ferrero-Serrano et al., 2018
	LOC_Os06g49840.1	OsMADS16 - MADS-box family gene with MIKCc type-box, expressed	MIKC_MADS	Ferrero-Serrano et al., 2018
	LOC_Os03g55990.1	homeobox domain containing protein, expressed	HB-other	Ferrero-Serrano et al., 2018
	LOC_Os02g43330.1	homeobox associated leucine zipper, putative, expressed	HD-ZIP	Ferrero-Serrano et al., 2018
	LOC_Os09g21180.1	homeobox associated leucine zipper, putative, expressed	HD-ZIP	Ferrero-Serrano et al., 2018
	LOC_Os03g03164.2	homeobox protein knotted-1, putative, expressed	TALE	Ferrero-Serrano et al., 2018
	LOC_Os02g45250.1	homeobox and START domains containing protein, putative, expressed	HD-ZIP	Ferrero-Serrano et al., 2018
	LOC_Os04g48070.1	homeobox and START domains containing protein, putative, expressed	HD-ZIP	Ferrero-Serrano et al., 2018
	LOC_Os01g63980.1	ZOS1-17 - C2H2 zinc finger protein, expressed	C2H2	Ferrero-Serrano et al., 2018
	LOC_Os01g68860.1	zinc finger C-x8-C-x5-C-x3-H type family protein, expressed	C3H	Ferrero-Serrano et al., 2018
	LOC_Os03g13600.2	ZOS3-07 - C2H2 zinc finger protein, expressed	C2H2	Ferrero-Serrano et al., 2018
	LOC_Os05g37190.1	ZOS5-08 - C2H2 zinc finger protein, expressed	C2H2	Ferrero-Serrano et al., 2018
	LOC_Os05g45020.1	zinc finger/CCCH transcription factor, putative, expressed	C3H	Ferrero-Serrano et al., 2018
	LOC_Os05g51830.1	ZOS5-12 - C2H2 zinc finger protein, expressed	C2H2	Ferrero-Serrano et al., 2018
	LOC_Os07g39310.1	ZOS7-06 - C2H2 zinc finger protein, expressed	C2H2	Ferrero-Serrano et al., 2018
	LOC_Os07g44640.1	ZOS7-13 - C2H2 zinc finger protein, expressed	C2H2	Ferrero-Serrano et al., 2018
	LOC_Os08g03610.1	LSD1 zinc finger domain containing protein, expressed	LSD	Ferrero-Serrano et al., 2018
	LOC_Os09g26210.1	ZOS9-12 - C2H2 zinc finger protein, expressed	C2H2	Ferrero-Serrano et al., 2018
	LOC_Os12g18120.1	zinc finger C-x8-C-x5-C-x3-H type family protein, expressed	C3H	Ferrero-Serrano et al., 2018
	LOC_Os12g21700.1	zinc finger C-x8-C-x5-C-x3-H type family protein, expressed	C3H	Ferrero-Serrano et al., 2018
	LOC_Os01g45090.1	MYB family transcription factor, putative, expressed	MYB	Ferrero-Serrano et al., 2018
	LOC_Os05g04820.1	MYB family transcription factor, putative, expressed	MYB	Ferrero-Serrano et al., 2018
	LOC_Os05g38460.1	MYB family transcription factor, putative, expressed	MYB	Ferrero-Serrano et al., 2018
	LOC_Os05g46610.1	myb-like DNA-binding domain containing protein, putative, expressed	MYB	Ferrero-Serrano et al., 2018
	LOC_Os06g43090.1	MYB transcription factor TaMYB1, putative, expressed	MYB	Ferrero-Serrano et al., 2018
	LOC_Os08g33150.1	MYB family transcription factor, putative, expressed	MYB	Ferrero-Serrano et al., 2018
	LOC_Os08g33800.1	MYB family transcription factor, putative, expressed	MYB	Ferrero-Serrano et al., 2018
	LOC_Os01g47370.1	MYB family transcription factor, putative, expressed	MYB_related	Ferrero-Serrano et al., 2018
	LOC_Os05g49240.1	homeodomain-related, putative, expressed	MYB_related	Ferrero-Serrano et al., 2018
	LOC_Os05g50340.1	MYB family transcription factor, putative, expressed	MYB_related	Ferrero-Serrano et al., 2018
	LOC_Os08g04840.1	MYB family transcription factor, putative, expressed	MYB_related	Ferrero-Serrano et al., 2018
	LOC_Os05g47650.1	B3 DNA binding domain containing protein, expressed	RAV	This study & Ferrero-Serrano et al., 2018
	LOC_Os01g14440.1	WRKY1, expressed	WRKY	This study & Ferrero-Serrano et al., 2018
	LOC_Os01g24070.1	GATA zinc finger domain containing protein, expressed	GATA	This study & Ferrero-Serrano et al., 2018
	LOC_Os01g55750.1	TCP family transcription factor, putative, expressed	TCP	This study & Ferrero-Serrano et al., 2018
	LOC_Os01g69980.1	TCP family transcription factor, putative, expressed	TCP	This study & Ferrero-Serrano et al., 2018
	LOC_Os02g49440.1	dof zinc finger domain containing protein, putative, expressed	Dof	This study & Ferrero-Serrano et al., 2018
	LOC_Os02g52780.1	bZIP transcription factor, putative, expressed	bZIP	This study & Ferrero-Serrano et al., 2018
	LOC_Os03g26210.1	helix-loop-helix DNA-binding domain containing protein, expressed	bHLH	This study & Ferrero-Serrano et al., 2018
	LOC_Os03g29970.1	histone-like transcription factor and archaeal histone, putative, expressed	NF-YB	This study & Ferrero-Serrano et al., 2018
	LOC_Os03g53020.1	helix-loop-helix DNA-binding domain containing protein, expressed	bHLH	This study & Ferrero-Serrano et al., 2018
	LOC_Os03g56630.1	transposon protein, putative, unclassified, expressed	FAR1	This study & Ferrero-Serrano et al., 2018
	LOC_Os03g56950.2	phytochrome-interacting factor 4, putative, expressed	bHLH	This study & Ferrero-Serrano et al., 2018
	LOC_Os04g23550.1	basic helix-loop-helix family protein, putative, expressed	bHLH	This study & Ferrero-Serrano et al., 2018
	LOC_Os05g06340.1	GATA zinc finger domain containing protein, expressed	GATA	This study & Ferrero-Serrano et al., 2018
	LOC_Os05g25770.1	WRKY45, expressed	WRKY	This study & Ferrero-Serrano et al., 2018
	LOC_Os05g34830.1	No apical meristem protein, putative, expressed	NAC	This study & Ferrero-Serrano et al., 2018
	LOC_Os05g38140.1	basic helix-loop-helix DND-binding domain containing protein, expressed	bHLH	This study & Ferrero-Serrano et al., 2018
	LOC_Os05g45410.1	HSF-type DNA-binding domain containing protein, expressed	HSF	This study & Ferrero-Serrano et al., 2018
	LOC_Os05g46020.1	WRKY7, expressed	WRKY	This study & Ferrero-Serrano et al., 2018
	LOC_Os05g49620.1	WRKY19, expressed	WRKY	This study & Ferrero-Serrano et al., 2018
	LOC_Os06g44010.1	WRKY28, expressed	WRKY	This study & Ferrero-Serrano et al., 2018
	LOC_Os07g05010.2	helix-loop-helix DNA-binding domain containing protein, expressed	bHLH	This study & Ferrero-Serrano et al., 2018
	LOC_Os07g36170.2	chitin-inducible gibberellin-responsive protein, putative, expressed	GRAS	This study & Ferrero-Serrano et al., 2018
	LOC_Os07g48450.1	no apical meristem protein, putative, expressed	NAC	This study & Ferrero-Serrano et al., 2018
	LOC_Os08g38210.1	transcription factor BIM2, putative, expressed	bHLH	This study & Ferrero-Serrano et al., 2018
	LOC_Os08g41320.1	BHLH transcription factor, putative, expressed	bHLH	This study & Ferrero-Serrano et al., 2018
	LOC_Os09g25060.1	WRKY76, expressed	WRKY	This study & Ferrero-Serrano et al., 2018
	LOC_Os09g28210.1	bHelix-loop-helix transcription factor, putative, expressed	bHLH	This study & Ferrero-Serrano et al., 2018
	LOC_Os11g03300.1	NAC domain transcription factor, putative, expressed	NAC	This study & Ferrero-Serrano et al., 2018
	LOC_Os11g32110.1	auxin response factor, putative, expressed	ARF	This study & Ferrero-Serrano et al., 2018
	LOC_Os01g21120.1	AP2 domain containing protein, expressed	ERF	This study & Ferrero-Serrano et al., 2018
	LOC_Os01g58420.1	AP2 domain containing protein, expressed	ERF	This study & Ferrero-Serrano et al., 2018
	LOC_Os04g48350.1	dehydration-responsive element-binding protein, putative, expressed	ERF	This study & Ferrero-Serrano et al., 2018
	LOC_Os04g52090.1	AP2 domain containing protein, expressed	ERF	This study & Ferrero-Serrano et al., 2018
	LOC_Os09g35010.1	dehydration-responsive element-binding protein, putative, expressed	ERF	This study & Ferrero-Serrano et al., 2018
	LOC_Os09g35030.1	dehydration-responsive element-binding protein, putative, expressed	ERF	This study & Ferrero-Serrano et al., 2018
	LOC_Os01g10580.1	B-box zinc finger family protein, putative, expressed	DBB	This study & Ferrero-Serrano et al., 2018
	LOC_Os02g39710.1	CCT/B-box zinc finger protein, putative, expressed	CO-like	This study & Ferrero-Serrano et al., 2018
	LOC_Os06g15330.1	CCT/B-box zinc finger protein, putative, expressed	CO-like	This study & Ferrero-Serrano et al., 2018
	LOC_Os09g06464.1	CCT/B-box zinc finger protein, putative, expressed	CO-like	This study & Ferrero-Serrano et al., 2018
	LOC_Os08g32080.1	CPuORF27 - conserved peptide uORF-containing transcript, expressed	HD-ZIP	This study & Ferrero-Serrano et al., 2018
	LOC_Os03g55540.1	ZOS3-18 - C2H2 zinc finger protein, expressed	C2H2	This study & Ferrero-Serrano et al., 2018
	LOC_Os01g19970.1	MYB family transcription factor, putative, expressed	MYB	This study & Ferrero-Serrano et al., 2018
	LOC_Os03g20090.1	MYB family transcription factor, putative, expressed	MYB	This study & Ferrero-Serrano et al., 2018
	LOC_Os04g43680.1	MYB family transcription factor, putative, expressed	MYB	This study & Ferrero-Serrano et al., 2018
	LOC_Os11g45740.1	MYB family transcription factor, putative, expressed	MYB	This study & Ferrero-Serrano et al., 2018
	LOC_Os01g43230.1	expressed protein	MYB_related	This study & Ferrero-Serrano et al., 2018

## Sheet: Table S7
Table S7. List of N-responsive transcription factors identified as DEGs in rga1 mutant.
	Id	RAPDB	TF class	Symbols	Log2FC	Data
	LOC_Os01g11910	Os01g0218100	bHLH	OsbHLH037	-2.30257	Ferrero-Serrano et al., 2018
	LOC_Os03g55220	Os03g0759700	bHLH	OsbHLH066	0	Ferrero-Serrano et al., 2018
	LOC_Os04g53990	Os04g0631600	bHLH	OsbHLH068	-0.812123	Ferrero-Serrano et al., 2018
	LOC_Os05g38140	Os05g0455400	bHLH	OsbHLH58	1.63846	This study
	LOC_Os09g28210	Os09g0455300	bHLH	OsbHLH120	1.67485	This study
	LOC_Os09g28440	Os09g0457900	ERF	OsEATB	2.98532	Ferrero-Serrano et al., 2018
	LOC_Os08g36920	Os08g0474000	ERF	OsERF104	3.11409	This study
	LOC_Os02g22020	Os02g0325600	G2-like	NIGT1	1.43282	This study
	LOC_Os02g43330	Os02g0649300	HD-ZIP	OsHox24	-0.956537	Ferrero-Serrano et al., 2018
	LOC_Os04g48070	Os04g0569100	HD-ZIP	ROC4	-1.2642	Ferrero-Serrano et al., 2018
	LOC_Os04g45810	Os04g0541700	HD-ZIP	OsHox22	1.95628	This study
	LOC_Os01g32770	Os01g0511000	LBD	LOC_Os01g32770	2.0506	Ferrero-Serrano et al., 2018
	LOC_Os03g41330	Os03g0609500	LBD	OsLBD38	1.98697	This study
	LOC_Os11g08210	Os11g0184900	NAC	OsNAC5	2.47848	This study
	LOC_Os02g53620	Os02g0776400	NF-YA	OsHAP2K	-1.25797	Ferrero-Serrano et al., 2018
	LOC_Os03g03900	Os03g0131100	Nin-like	LOC_Os03g03900	0.532079	Ferrero-Serrano et al., 2018
	LOC_Os09g25070	Os09g0417800	WRKY	OsWRKY62	-4.26475	Ferrero-Serrano et al., 2018
	LOC_Os01g61080	Os01g0826400	WRKY	OsWRKY24	1.20131	This study

## Sheet: Table S8
Table S8. Details of nitrate-regulated transcriptional regulatory network constructed based on information available in Arabidopsis (Gaudinier et al., 2018, Nature). Rice orthologs information corresponding to Arabidopsis proteins were retrieved from at PlantGDB database (http://www.plantgdb.org/).
	Rice transcription factor (Id) matched with Arabidopsis	Rice transcription factor (symbol) matched with Arabidopsis	Rice promoter gene (Id) matched with Arabidopsis	Rice promoter gene (symbol) matched with Arabidopsis
	LOC_Os11g45920	OsWRKY63	LOC_Os12g32230	LOC_Os12g32230
	LOC_Os11g45920	OsWRKY63	LOC_Os12g32230	LOC_Os12g32230
	LOC_Os11g13930	OsZHD4	LOC_Os12g32230	LOC_Os12g32230
	LOC_Os11g13930	OsZHD4	LOC_Os12g32230	LOC_Os12g32230
	LOC_Os10g41460	OsMSL36	LOC_Os12g32230	LOC_Os12g32230
	LOC_Os10g41460	OsMSL36	LOC_Os12g32230	LOC_Os12g32230
	LOC_Os09g37710	LOC_Os09g37710	LOC_Os12g32230	LOC_Os12g32230
	LOC_Os09g37710	LOC_Os09g37710	LOC_Os12g32230	LOC_Os12g32230
	LOC_Os08g34010	LOC_Os08g34010	LOC_Os12g32230	LOC_Os12g32230
	LOC_Os08g34010	LOC_Os08g34010	LOC_Os12g32230	LOC_Os12g32230
	LOC_Os06g43090	OsMYB102	LOC_Os12g32230	LOC_Os12g32230
	LOC_Os06g43090	OsMYB102	LOC_Os12g32230	LOC_Os12g32230
	LOC_Os06g23030	LOC_Os06g23030	LOC_Os12g32230	LOC_Os12g32230
	LOC_Os06g23030	LOC_Os06g23030	LOC_Os12g32230	LOC_Os12g32230
	LOC_Os06g01340	LOC_Os06g01340	LOC_Os12g32230	LOC_Os12g32230
	LOC_Os06g01340	LOC_Os06g01340	LOC_Os12g32230	LOC_Os12g32230
	LOC_Os04g44670	OsERF45	LOC_Os12g32230	LOC_Os12g32230
	LOC_Os04g44670	OsERF45	LOC_Os12g32230	LOC_Os12g32230
	LOC_Os04g21950	OsWRKY51	LOC_Os12g32230	LOC_Os12g32230
	LOC_Os04g21950	OsWRKY51	LOC_Os12g32230	LOC_Os12g32230
	LOC_Os03g55080	OsWRKY3	LOC_Os12g32230	LOC_Os12g32230
	LOC_Os03g55080	OsWRKY3	LOC_Os12g32230	LOC_Os12g32230
	LOC_Os03g52450	OsTIFY1b	LOC_Os12g32230	LOC_Os12g32230
	LOC_Os03g52450	OsTIFY1b	LOC_Os12g32230	LOC_Os12g32230
	LOC_Os03g51970	OsGRF6	LOC_Os12g32230	LOC_Os12g32230
	LOC_Os03g51970	OsGRF6	LOC_Os12g32230	LOC_Os12g32230
	LOC_Os03g15660	OsERF9	LOC_Os12g32230	LOC_Os12g32230
	LOC_Os03g15660	OsERF9	LOC_Os12g32230	LOC_Os12g32230
	LOC_Os02g51670	OsERF49	LOC_Os12g32230	LOC_Os12g32230
	LOC_Os02g51670	OsERF49	LOC_Os12g32230	LOC_Os12g32230
	LOC_Os02g49440	OsDof8	LOC_Os12g32230	LOC_Os12g32230
	LOC_Os02g49440	OsDof8	LOC_Os12g32230	LOC_Os12g32230
	LOC_Os02g45420	OsERF20	LOC_Os12g32230	LOC_Os12g32230
	LOC_Os02g45420	OsERF20	LOC_Os12g32230	LOC_Os12g32230
	LOC_Os02g43150	OsGATA2	LOC_Os12g32230	LOC_Os12g32230
	LOC_Os02g43150	OsGATA2	LOC_Os12g32230	LOC_Os12g32230
	LOC_Os02g27060	OsARID1	LOC_Os12g32230	LOC_Os12g32230
	LOC_Os02g27060	OsARID1	LOC_Os12g32230	LOC_Os12g32230
	LOC_Os01g73770	OsERF27	LOC_Os12g32230	LOC_Os12g32230
	LOC_Os01g73770	OsERF27	LOC_Os12g32230	LOC_Os12g32230
	LOC_Os01g60270	OsWOX8	LOC_Os12g32230	LOC_Os12g32230
	LOC_Os01g60270	OsWOX8	LOC_Os12g32230	LOC_Os12g32230
	LOC_Os01g60020	OsNAC4	LOC_Os12g32230	LOC_Os12g32230
	LOC_Os01g60020	OsNAC4	LOC_Os12g32230	LOC_Os12g32230
	LOC_Os01g48320	OsMSL05	LOC_Os12g32230	LOC_Os12g32230
	LOC_Os01g48320	OsMSL05	LOC_Os12g32230	LOC_Os12g32230
	LOC_Os01g32890	LOC_Os01g32890	LOC_Os12g32230	LOC_Os12g32230
	LOC_Os01g32890	LOC_Os01g32890	LOC_Os12g32230	LOC_Os12g32230
	LOC_Os01g19330	LOC_Os01g19330	LOC_Os12g32230	LOC_Os12g32230
	LOC_Os01g19330	LOC_Os01g19330	LOC_Os12g32230	LOC_Os12g32230
	LOC_Os01g14010	OsIDD8	LOC_Os12g32230	LOC_Os12g32230
	LOC_Os01g14010	OsIDD8	LOC_Os12g32230	LOC_Os12g32230
	LOC_Os01g13540	LOC_Os01g13540	LOC_Os12g32230	LOC_Os12g32230
	LOC_Os01g13540	LOC_Os01g13540	LOC_Os12g32230	LOC_Os12g32230
	LOC_Os01g13540	LOC_Os01g13540	LOC_Os12g32230	LOC_Os12g32230
	LOC_Os01g13030	OsIAA3	LOC_Os12g32230	LOC_Os12g32230
	LOC_Os01g13030	OsIAA3	LOC_Os12g32230	LOC_Os12g32230
	LOC_Os01g04120	LOC_Os01g04120	LOC_Os12g32230	LOC_Os12g32230
	LOC_Os01g04120	LOC_Os01g04120	LOC_Os12g32230	LOC_Os12g32230
	LOC_Os11g07460	OsPCF3	LOC_Os11g31620	LOC_Os11g31620
	LOC_Os10g41460	OsMSL36	LOC_Os11g31620	LOC_Os11g31620
	LOC_Os10g32070	LOC_Os10g32070	LOC_Os11g31620	LOC_Os11g31620
	LOC_Os09g38570	OsMSL34	LOC_Os11g31620	LOC_Os11g31620
	LOC_Os08g34010	LOC_Os08g34010	LOC_Os11g31620	LOC_Os11g31620
	LOC_Os07g44950	OsbZIP60	LOC_Os11g31620	LOC_Os11g31620
	LOC_Os06g43870	LOC_Os06g43870	LOC_Os11g31620	LOC_Os11g31620
	LOC_Os03g52450	OsTIFY1b	LOC_Os11g31620	LOC_Os11g31620
	LOC_Os03g41110	LOC_Os03g41110	LOC_Os11g31620	LOC_Os11g31620
	LOC_Os03g21800	OsbZIP30	LOC_Os11g31620	LOC_Os11g31620
	LOC_Os02g56250	OsGATA3	LOC_Os11g31620	LOC_Os11g31620
	LOC_Os02g45420	OsERF20	LOC_Os11g31620	LOC_Os11g31620
	LOC_Os02g43150	OsGATA2	LOC_Os11g31620	LOC_Os11g31620
	LOC_Os02g09650	LOC_Os02g09650	LOC_Os11g31620	LOC_Os11g31620
	LOC_Os01g73770	OsERF27	LOC_Os11g31620	LOC_Os11g31620
	LOC_Os01g54210	OsGATA6,	LOC_Os11g31620	LOC_Os11g31620
	LOC_Os01g32890	LOC_Os01g32890	LOC_Os11g31620	LOC_Os11g31620
	LOC_Os01g13030	OsIAA3	LOC_Os11g31620	LOC_Os11g31620
	LOC_Os10g41460	OsMSL36	LOC_Os11g31190	OsSWEET14
	LOC_Os10g37240	LOC_Os10g37240	LOC_Os11g31190	OsSWEET14
	LOC_Os02g45420	OsERF20	LOC_Os11g31190	OsSWEET14
	LOC_Os02g02480	OsbHLH59	LOC_Os11g31190	OsSWEET14
	LOC_Os01g32890	LOC_Os01g32890	LOC_Os11g31190	OsSWEET14
	LOC_Os12g40890	OsIAA30	LOC_Os11g18100	LOC_Os11g18100
	LOC_Os10g41460	OsMSL36	LOC_Os11g18100	LOC_Os11g18100
	LOC_Os10g32070	LOC_Os10g32070	LOC_Os11g18100	LOC_Os11g18100
	LOC_Os09g28310	OsAREB2	LOC_Os11g18100	LOC_Os11g18100
	LOC_Os08g23880	LOC_Os08g23880	LOC_Os11g18100	LOC_Os11g18100
	LOC_Os06g43090	OsMYB102	LOC_Os11g18100	LOC_Os11g18100
	LOC_Os04g10260	OsbZIP35	LOC_Os11g18100	LOC_Os11g18100
	LOC_Os03g52450	OsTIFY1b	LOC_Os11g18100	LOC_Os11g18100
	LOC_Os03g51970	OsGRF6	LOC_Os11g18100	LOC_Os11g18100
	LOC_Os03g15660	OsERF9	LOC_Os11g18100	LOC_Os11g18100
	LOC_Os02g45420	OsERF20	LOC_Os11g18100	LOC_Os11g18100
	LOC_Os02g43150	OsGATA2	LOC_Os11g18100	LOC_Os11g18100
	LOC_Os02g27060	OsARID1	LOC_Os11g18100	LOC_Os11g18100
	LOC_Os02g02480	OsbHLH59	LOC_Os11g18100	LOC_Os11g18100
	LOC_Os01g58420	OsERF3	LOC_Os11g18100	LOC_Os11g18100
	LOC_Os01g54210	OsGATA6,	LOC_Os11g18100	LOC_Os11g18100
	LOC_Os01g43550	OsWRKY12	LOC_Os11g18100	LOC_Os11g18100
	LOC_Os01g32890	LOC_Os01g32890	LOC_Os11g18100	LOC_Os11g18100
	LOC_Os01g04120	LOC_Os01g04120	LOC_Os11g18100	LOC_Os11g18100
	LOC_Os10g41460	OsMSL36	LOC_Os11g14190	ARGOS
	LOC_Os10g37240	LOC_Os10g37240	LOC_Os11g14190	ARGOS
	LOC_Os01g32890	LOC_Os01g32890	LOC_Os11g14190	ARGOS
	LOC_Os10g41460	OsMSL36	LOC_Os10g42960	OsDUR3
	LOC_Os09g12750	OsPHL3	LOC_Os10g42960	OsDUR3
	LOC_Os02g27060	OsARID1	LOC_Os10g42960	OsDUR3
	LOC_Os01g48130	NAC73	LOC_Os10g42960	OsDUR3
	LOC_Os01g32890	LOC_Os01g32890	LOC_Os10g42960	OsDUR3
	LOC_Os12g33070	OsMYB46	LOC_Os10g17780	LOC_Os10g17780
	LOC_Os12g33070	OsMYB46	LOC_Os10g17780	LOC_Os10g17780
	LOC_Os10g41460	OsMSL36	LOC_Os10g17780	LOC_Os10g17780
	LOC_Os10g41460	OsMSL36	LOC_Os10g17780	LOC_Os10g17780
	LOC_Os10g37240	LOC_Os10g37240	LOC_Os10g17780	LOC_Os10g17780
	LOC_Os10g37240	LOC_Os10g37240	LOC_Os10g17780	LOC_Os10g17780
	LOC_Os08g43160	OsPCF2	LOC_Os10g17780	LOC_Os10g17780
	LOC_Os08g43160	OsPCF2	LOC_Os10g17780	LOC_Os10g17780
	LOC_Os08g34010	LOC_Os08g34010	LOC_Os10g17780	LOC_Os10g17780
	LOC_Os08g34010	LOC_Os08g34010	LOC_Os10g17780	LOC_Os10g17780
	LOC_Os06g43090	OsMYB102	LOC_Os10g17780	LOC_Os10g17780
	LOC_Os06g43090	OsMYB102	LOC_Os10g17780	LOC_Os10g17780
	LOC_Os06g23030	LOC_Os06g23030	LOC_Os10g17780	LOC_Os10g17780
	LOC_Os06g23030	LOC_Os06g23030	LOC_Os10g17780	LOC_Os10g17780
	LOC_Os03g52450	OsTIFY1b	LOC_Os10g17780	LOC_Os10g17780
	LOC_Os03g52450	OsTIFY1b	LOC_Os10g17780	LOC_Os10g17780
	LOC_Os02g45420	OsERF20	LOC_Os10g17780	LOC_Os10g17780
	LOC_Os02g45420	OsERF20	LOC_Os10g17780	LOC_Os10g17780
	LOC_Os02g27060	OsARID1	LOC_Os10g17780	LOC_Os10g17780
	LOC_Os02g27060	OsARID1	LOC_Os10g17780	LOC_Os10g17780
	LOC_Os02g09650	LOC_Os02g09650	LOC_Os10g17780	LOC_Os10g17780
	LOC_Os02g09650	LOC_Os02g09650	LOC_Os10g17780	LOC_Os10g17780
	LOC_Os02g06330	LOC_Os02g06330	LOC_Os10g17780	LOC_Os10g17780
	LOC_Os02g06330	LOC_Os02g06330	LOC_Os10g17780	LOC_Os10g17780
	LOC_Os01g32890	LOC_Os01g32890	LOC_Os10g17780	LOC_Os10g17780
	LOC_Os01g32890	LOC_Os01g32890	LOC_Os10g17780	LOC_Os10g17780
	LOC_Os01g13030	OsIAA3	LOC_Os10g17780	LOC_Os10g17780
	LOC_Os01g13030	OsIAA3	LOC_Os10g17780	LOC_Os10g17780
	LOC_Os01g04120	LOC_Os01g04120	LOC_Os10g17780	LOC_Os10g17780
	LOC_Os01g04120	LOC_Os01g04120	LOC_Os10g17780	LOC_Os10g17780
	LOC_Os06g23650	ONAC92	LOC_Os08g40900	ARF7B
	LOC_Os06g10600	ROC8	LOC_Os08g40900	ARF7B
	LOC_Os04g41820	OsbZIP36	LOC_Os08g40900	ARF7B
	LOC_Os04g10260	OsbZIP35	LOC_Os08g40900	ARF7B
	LOC_Os03g50920	OsZHD11	LOC_Os08g40900	ARF7B
	LOC_Os03g41110	LOC_Os03g41110	LOC_Os08g40900	ARF7B
	LOC_Os02g56120	OsIAA9	LOC_Os08g40900	ARF7B
	LOC_Os02g09480	LOC_Os02g09480	LOC_Os08g40900	ARF7B
	LOC_Os01g73770	OsERF27	LOC_Os08g40900	ARF7B
	LOC_Os01g48060	OsARF2	LOC_Os08g40900	ARF7B
	LOC_Os01g43550	OsWRKY12	LOC_Os08g40900	ARF7B
	LOC_Os10g41460	OsMSL36	LOC_Os08g38460	OsRHP1
	LOC_Os09g38570	OsMSL34	LOC_Os08g38460	OsRHP1
	LOC_Os09g28310	OsAREB2	LOC_Os08g38460	OsRHP1
	LOC_Os08g38080	OsbHLH087	LOC_Os08g38460	OsRHP1
	LOC_Os06g43870	LOC_Os06g43870	LOC_Os08g38460	OsRHP1
	LOC_Os06g20020	LOC_Os06g20020	LOC_Os08g38460	OsRHP1
	LOC_Os05g37640	LOC_Os05g37640	LOC_Os08g38460	OsRHP1
	LOC_Os04g48350	OsERF30	LOC_Os08g38460	OsRHP1
	LOC_Os03g55080	OsWRKY3	LOC_Os08g38460	OsRHP1
	LOC_Os02g45420	OsERF20	LOC_Os08g38460	OsRHP1
	LOC_Os02g43940	OsERF32	LOC_Os08g38460	OsRHP1
	LOC_Os02g27060	OsARID1	LOC_Os08g38460	OsRHP1
	LOC_Os01g73770	OsERF27	LOC_Os08g38460	OsRHP1
	LOC_Os01g60490	OsWRKY22	LOC_Os08g38460	OsRHP1
	LOC_Os01g32890	LOC_Os01g32890	LOC_Os08g38460	OsRHP1
	LOC_Os01g04750	OsRAV1	LOC_Os08g38460	OsRHP1
	LOC_Os01g04120	LOC_Os01g04120	LOC_Os08g38460	OsRHP1
	LOC_Os10g41460	OsMSL36	LOC_Os08g37380	LOC_Os08g37380
	LOC_Os09g37710	LOC_Os09g37710	LOC_Os08g37380	LOC_Os08g37380
	LOC_Os09g29930	OsbHLH032	LOC_Os08g37380	LOC_Os08g37380
	LOC_Os09g28310	OsAREB2	LOC_Os08g37380	LOC_Os08g37380
	LOC_Os08g34010	LOC_Os08g34010	LOC_Os08g37380	LOC_Os08g37380
	LOC_Os07g47110	OsTLP7	LOC_Os08g37380	LOC_Os08g37380
	LOC_Os07g43420	R2R3-MYB	LOC_Os08g37380	LOC_Os08g37380
	LOC_Os03g41110	LOC_Os03g41110	LOC_Os08g37380	LOC_Os08g37380
	LOC_Os03g15660	OsERF9	LOC_Os08g37380	LOC_Os08g37380
	LOC_Os02g27060	OsARID1	LOC_Os08g37380	LOC_Os08g37380
	LOC_Os01g73770	OsERF27	LOC_Os08g37380	LOC_Os08g37380
	LOC_Os01g54890	OsERF922	LOC_Os08g37380	LOC_Os08g37380
	LOC_Os01g46970	OsGBF1	LOC_Os08g37380	LOC_Os08g37380
	LOC_Os01g32890	LOC_Os01g32890	LOC_Os08g37380	LOC_Os08g37380
	LOC_Os10g41460	OsMSL36	LOC_Os08g04110	LOC_Os08g04110
	LOC_Os08g34010	LOC_Os08g34010	LOC_Os08g04110	LOC_Os08g04110
	LOC_Os08g17400	OsWRKY89	LOC_Os08g04110	LOC_Os08g04110
	LOC_Os02g27060	OsARID1	LOC_Os08g04110	LOC_Os08g04110
	LOC_Os01g32890	LOC_Os01g32890	LOC_Os08g04110	LOC_Os08g04110
	LOC_Os01g04120	LOC_Os01g04120	LOC_Os08g04110	LOC_Os08g04110
	LOC_Os10g41460	OsMSL36	LOC_Os07g47590	OsNLA1
	LOC_Os09g38570	OsMSL34	LOC_Os07g47590	OsNLA1
	LOC_Os09g28310	OsAREB2	LOC_Os07g47590	OsNLA1
	LOC_Os08g38080	OsbHLH087	LOC_Os07g47590	OsNLA1
	LOC_Os06g43870	LOC_Os06g43870	LOC_Os07g47590	OsNLA1
	LOC_Os03g60630	OsDof16	LOC_Os07g47590	OsNLA1
	LOC_Os03g40710	LOC_Os03g40710	LOC_Os07g47590	OsNLA1
	LOC_Os02g45420	OsERF20	LOC_Os07g47590	OsNLA1
	LOC_Os02g27060	OsARID1	LOC_Os07g47590	OsNLA1
	LOC_Os02g02480	OsbHLH59	LOC_Os07g47590	OsNLA1
	LOC_Os01g49830	AP2/EREBP127	LOC_Os07g47590	OsNLA1
	LOC_Os01g32890	LOC_Os01g32890	LOC_Os07g47590	OsNLA1
	LOC_Os01g04750	OsRAV1	LOC_Os07g47590	OsNLA1
	LOC_Os01g04120	LOC_Os01g04120	LOC_Os07g47590	OsNLA1
	LOC_Os10g41460	OsMSL36	LOC_Os07g43700	LOC_Os07g43700
	LOC_Os09g38570	OsMSL34	LOC_Os07g43700	LOC_Os07g43700
	LOC_Os09g29930	OsbHLH032	LOC_Os07g43700	LOC_Os07g43700
	LOC_Os09g28310	OsAREB2	LOC_Os07g43700	LOC_Os07g43700
	LOC_Os08g38080	OsbHLH087	LOC_Os07g43700	LOC_Os07g43700
	LOC_Os07g43420	R2R3-MYB	LOC_Os07g43700	LOC_Os07g43700
	LOC_Os06g43870	LOC_Os06g43870	LOC_Os07g43700	LOC_Os07g43700
	LOC_Os06g43090	OsMYB102	LOC_Os07g43700	LOC_Os07g43700
	LOC_Os05g37640	LOC_Os05g37640	LOC_Os07g43700	LOC_Os07g43700
	LOC_Os04g46240	LOC_Os04g46240	LOC_Os07g43700	LOC_Os07g43700
	LOC_Os04g10260	OsbZIP35	LOC_Os07g43700	LOC_Os07g43700
	LOC_Os03g52450	OsTIFY1b	LOC_Os07g43700	LOC_Os07g43700
	LOC_Os03g51970	OsGRF6	LOC_Os07g43700	LOC_Os07g43700
	LOC_Os03g40710	LOC_Os03g40710	LOC_Os07g43700	LOC_Os07g43700
	LOC_Os03g15660	OsERF9	LOC_Os07g43700	LOC_Os07g43700
	LOC_Os02g54160	OsERF70	LOC_Os07g43700	LOC_Os07g43700
	LOC_Os02g42970	ONAC52	LOC_Os07g43700	LOC_Os07g43700
	LOC_Os02g32040	OsERF81	LOC_Os07g43700	LOC_Os07g43700
	LOC_Os02g27060	OsARID1	LOC_Os07g43700	LOC_Os07g43700
	LOC_Os02g02480	OsbHLH59	LOC_Os07g43700	LOC_Os07g43700
	LOC_Os01g73770	OsERF27	LOC_Os07g43700	LOC_Os07g43700
	LOC_Os01g58420	OsERF3	LOC_Os07g43700	LOC_Os07g43700
	LOC_Os01g54890	OsERF922	LOC_Os07g43700	LOC_Os07g43700
	LOC_Os01g49830	AP2/EREBP127	LOC_Os07g43700	LOC_Os07g43700
	LOC_Os01g32890	LOC_Os01g32890	LOC_Os07g43700	LOC_Os07g43700
	LOC_Os01g04800	OsRAV2	LOC_Os07g43700	LOC_Os07g43700
	LOC_Os01g04750	OsRAV1	LOC_Os07g43700	LOC_Os07g43700
	LOC_Os11g13930	OsZHD4	LOC_Os07g42600	OsAlaAT3
	LOC_Os10g41460	OsMSL36	LOC_Os07g42600	OsAlaAT3
	LOC_Os09g32040	NAC42	LOC_Os07g42600	OsAlaAT3
	LOC_Os08g34010	LOC_Os08g34010	LOC_Os07g42600	OsAlaAT3
	LOC_Os08g17400	OsWRKY89	LOC_Os07g42600	OsAlaAT3
	LOC_Os08g06110	OsLHY	LOC_Os07g42600	OsAlaAT3
	LOC_Os07g44950	OsbZIP60	LOC_Os07g42600	OsAlaAT3
	LOC_Os07g40780	LOC_Os07g40780	LOC_Os07g42600	OsAlaAT3
	LOC_Os06g23030	LOC_Os06g23030	LOC_Os07g42600	OsAlaAT3
	LOC_Os06g20020	LOC_Os06g20020	LOC_Os07g42600	OsAlaAT3
	LOC_Os05g45410	OsSPL7	LOC_Os07g42600	OsAlaAT3
	LOC_Os05g27730	OsWRKY53	LOC_Os07g42600	OsAlaAT3
	LOC_Os05g15190	LOC_Os05g15190	LOC_Os07g42600	OsAlaAT3
	LOC_Os04g58020	OsMYB6	LOC_Os07g42600	OsAlaAT3
	LOC_Os04g21950	OsWRKY51	LOC_Os07g42600	OsAlaAT3
	LOC_Os04g08060	LOC_Os04g08060	LOC_Os07g42600	OsAlaAT3
	LOC_Os03g58420	OsWRKY6	LOC_Os07g42600	OsAlaAT3
	LOC_Os03g55080	OsWRKY3	LOC_Os07g42600	OsAlaAT3
	LOC_Os03g47730	LOC_Os03g47730	LOC_Os07g42600	OsAlaAT3
	LOC_Os03g20090	OsMYB2	LOC_Os07g42600	OsAlaAT3
	LOC_Os02g54160	OsERF70	LOC_Os07g42600	OsAlaAT3
	LOC_Os02g02480	OsbHLH59	LOC_Os07g42600	OsAlaAT3
	LOC_Os01g60270	OsWOX8	LOC_Os07g42600	OsAlaAT3
	LOC_Os01g60020	OsNAC4	LOC_Os07g42600	OsAlaAT3
	LOC_Os01g53040	OsWRKY14	LOC_Os07g42600	OsAlaAT3
	LOC_Os01g48130	NAC73	LOC_Os07g42600	OsAlaAT3
	LOC_Os01g46970	OsGBF1	LOC_Os07g42600	OsAlaAT3
	LOC_Os01g43550	OsWRKY12	LOC_Os07g42600	OsAlaAT3
	LOC_Os01g32890	LOC_Os01g32890	LOC_Os07g42600	OsAlaAT3
	LOC_Os10g41460	OsMSL36	LOC_Os07g41370	OsMADS18
	LOC_Os10g37240	LOC_Os10g37240	LOC_Os07g41370	OsMADS18
	LOC_Os02g27060	OsARID1	LOC_Os07g41370	OsMADS18
	LOC_Os01g32890	LOC_Os01g32890	LOC_Os07g41370	OsMADS18
	LOC_Os01g04120	LOC_Os01g04120	LOC_Os07g41370	OsMADS18
	LOC_Os10g41460	OsMSL36	LOC_Os07g22350	OsG6PDH3
	LOC_Os09g38570	OsMSL34	LOC_Os07g22350	OsG6PDH3
	LOC_Os09g28310	OsAREB2	LOC_Os07g22350	OsG6PDH3
	LOC_Os08g38080	OsbHLH087	LOC_Os07g22350	OsG6PDH3
	LOC_Os08g29500	LOC_Os08g29500	LOC_Os07g22350	OsG6PDH3
	LOC_Os06g01340	LOC_Os06g01340	LOC_Os07g22350	OsG6PDH3
	LOC_Os03g12760	OsbHLH019	LOC_Os07g22350	OsG6PDH3
	LOC_Os02g49440	OsDof8	LOC_Os07g22350	OsG6PDH3
	LOC_Os02g06330	LOC_Os02g06330	LOC_Os07g22350	OsG6PDH3
	LOC_Os02g02480	OsbHLH59	LOC_Os07g22350	OsG6PDH3
	LOC_Os01g60020	OsNAC4	LOC_Os07g22350	OsG6PDH3
	LOC_Os01g58420	OsERF3	LOC_Os07g22350	OsG6PDH3
	LOC_Os01g13540	LOC_Os01g13540	LOC_Os07g22350	OsG6PDH3
	LOC_Os01g13540	LOC_Os01g13540	LOC_Os07g22350	OsG6PDH3
	LOC_Os01g04750	OsRAV1	LOC_Os07g22350	OsG6PDH3
	LOC_Os11g13930	OsZHD4	LOC_Os07g05620	OsCIPK23
	LOC_Os10g32070	LOC_Os10g32070	LOC_Os07g05620	OsCIPK23
	LOC_Os08g29500	LOC_Os08g29500	LOC_Os07g05620	OsCIPK23
	LOC_Os01g66420	LOC_Os01g66420	LOC_Os07g05620	OsCIPK23
	LOC_Os11g06170	OsbZIP81	LOC_Os06g38294	OsNRT1.2
	LOC_Os10g41460	OsMSL36	LOC_Os06g38294	OsNRT1.2
	LOC_Os10g37240	LOC_Os10g37240	LOC_Os06g38294	OsNRT1.2
	LOC_Os09g28310	OsAREB2	LOC_Os06g38294	OsNRT1.2
	LOC_Os08g34010	LOC_Os08g34010	LOC_Os06g38294	OsNRT1.2
	LOC_Os06g43090	OsMYB102	LOC_Os06g38294	OsNRT1.2
	LOC_Os05g37640	LOC_Os05g37640	LOC_Os06g38294	OsNRT1.2
	LOC_Os03g51970	OsGRF6	LOC_Os06g38294	OsNRT1.2
	LOC_Os02g45420	OsERF20	LOC_Os06g38294	OsNRT1.2
	LOC_Os02g27060	OsARID1	LOC_Os06g38294	OsNRT1.2
	LOC_Os02g09650	LOC_Os02g09650	LOC_Os06g38294	OsNRT1.2
	LOC_Os02g02480	OsbHLH59	LOC_Os06g38294	OsNRT1.2
	LOC_Os01g04120	LOC_Os01g04120	LOC_Os06g38294	OsNRT1.2
	LOC_Os12g13170	OsbZIP86	LOC_Os06g06880	OsPP83
	LOC_Os11g06770	OsERF118	LOC_Os06g06880	OsPP83
	LOC_Os10g41460	OsMSL36	LOC_Os06g06880	OsPP83
	LOC_Os09g32040	NAC42	LOC_Os06g06880	OsPP83
	LOC_Os06g47840	LOC_Os06g47840	LOC_Os06g06880	OsPP83
	LOC_Os06g09717	LOC_Os06g09717	LOC_Os06g06880	OsPP83
	LOC_Os05g37640	LOC_Os05g37640	LOC_Os06g06880	OsPP83
	LOC_Os04g58020	OsMYB6	LOC_Os06g06880	OsPP83
	LOC_Os03g20090	OsMYB2	LOC_Os06g06880	OsPP83
	LOC_Os03g08960	OsHox13	LOC_Os06g06880	OsPP83
	LOC_Os02g46780	OsMYB58/63-L	LOC_Os06g06880	OsPP83
	LOC_Os02g02480	OsbHLH59	LOC_Os06g06880	OsPP83
	LOC_Os01g60020	OsNAC4	LOC_Os06g06880	OsPP83
	LOC_Os01g32890	LOC_Os01g32890	LOC_Os06g06880	OsPP83
	LOC_Os01g19330	LOC_Os01g19330	LOC_Os06g06880	OsPP83
	LOC_Os01g18240	OsMYB61	LOC_Os06g06880	OsPP83
	LOC_Os12g38400	OsMYB91	LOC_Os06g05060	Hd17
	LOC_Os11g07700	LOC_Os11g07700	LOC_Os06g05060	Hd17
	LOC_Os10g41460	OsMSL36	LOC_Os06g05060	Hd17
	LOC_Os10g32070	LOC_Os10g32070	LOC_Os06g05060	Hd17
	LOC_Os08g29500	LOC_Os08g29500	LOC_Os06g05060	Hd17
	LOC_Os04g58680	OsNF-YC3	LOC_Os06g05060	Hd17
	LOC_Os03g52450	OsTIFY1b	LOC_Os06g05060	Hd17
	LOC_Os03g48970	OsNF-YA4	LOC_Os06g05060	Hd17
	LOC_Os02g49986	OsMYB20	LOC_Os06g05060	Hd17
	LOC_Os02g43150	OsGATA2	LOC_Os06g05060	Hd17
	LOC_Os02g23823	OsbHLH064	LOC_Os06g05060	Hd17
	LOC_Os02g02480	OsbHLH59	LOC_Os06g05060	Hd17
	LOC_Os01g60020	OsNAC4	LOC_Os06g05060	Hd17
	LOC_Os01g48130	NAC73	LOC_Os06g05060	Hd17
	LOC_Os01g32890	LOC_Os01g32890	LOC_Os06g05060	Hd17
	LOC_Os01g14010	OsIDD8	LOC_Os06g05060	Hd17
	LOC_Os01g13030	OsIAA3	LOC_Os06g05060	Hd17
	LOC_Os11g10130	OsMyb12	LOC_Os05g03430	OsSIZ1
	LOC_Os10g41460	OsMSL36	LOC_Os05g03430	OsSIZ1
	LOC_Os09g28310	OsAREB2	LOC_Os05g03430	OsSIZ1
	LOC_Os06g43090	OsMYB102	LOC_Os05g03430	OsSIZ1
	LOC_Os05g37640	LOC_Os05g37640	LOC_Os05g03430	OsSIZ1
	LOC_Os04g41820	OsbZIP36	LOC_Os05g03430	OsSIZ1
	LOC_Os03g43410	OsIAA12	LOC_Os05g03430	OsSIZ1
	LOC_Os03g15660	OsERF9	LOC_Os05g03430	OsSIZ1
	LOC_Os02g09650	LOC_Os02g09650	LOC_Os05g03430	OsSIZ1
	LOC_Os02g06330	LOC_Os02g06330	LOC_Os05g03430	OsSIZ1
	LOC_Os02g02480	OsbHLH59	LOC_Os05g03430	OsSIZ1
	LOC_Os01g66120	OsNAC6	LOC_Os05g03430	OsSIZ1
	LOC_Os01g58420	OsERF3	LOC_Os05g03430	OsSIZ1
	LOC_Os01g32890	LOC_Os01g32890	LOC_Os05g03430	OsSIZ1
	LOC_Os12g13170	OsbZIP86	LOC_Os04g58390	OsALN
	LOC_Os11g13930	OsZHD4	LOC_Os04g58390	OsALN
	LOC_Os08g05520	OsMYB103	LOC_Os04g58390	OsALN
	LOC_Os06g48950	OsARF19	LOC_Os04g58390	OsALN
	LOC_Os06g23980	OsMADS59	LOC_Os04g58390	OsALN
	LOC_Os05g37640	LOC_Os05g37640	LOC_Os04g58390	OsALN
	LOC_Os02g49986	OsMYB20	LOC_Os04g58390	OsALN
	LOC_Os08g34010	LOC_Os08g34010	LOC_Os04g56400	OsGLN2
	LOC_Os08g34010	LOC_Os08g34010	LOC_Os04g56400	OsGLN2
	LOC_Os08g29500	LOC_Os08g29500	LOC_Os04g56400	OsGLN2
	LOC_Os08g29500	LOC_Os08g29500	LOC_Os04g56400	OsGLN2
	LOC_Os07g44950	OsbZIP60	LOC_Os04g56400	OsGLN2
	LOC_Os07g44950	OsbZIP60	LOC_Os04g56400	OsGLN2
	LOC_Os07g40780	LOC_Os07g40780	LOC_Os04g56400	OsGLN2
	LOC_Os07g40780	LOC_Os07g40780	LOC_Os04g56400	OsGLN2
	LOC_Os06g20020	LOC_Os06g20020	LOC_Os04g56400	OsGLN2
	LOC_Os06g20020	LOC_Os06g20020	LOC_Os04g56400	OsGLN2
	LOC_Os05g45410	OsSPL7	LOC_Os04g56400	OsGLN2
	LOC_Os05g45410	OsSPL7	LOC_Os04g56400	OsGLN2
	LOC_Os12g13170	OsbZIP86	LOC_Os04g55970	OsPLT1
	LOC_Os11g07700	LOC_Os11g07700	LOC_Os04g55970	OsPLT1
	LOC_Os11g06170	OsbZIP81	LOC_Os04g55970	OsPLT1
	LOC_Os10g41460	OsMSL36	LOC_Os04g55970	OsPLT1
	LOC_Os09g28310	OsAREB2	LOC_Os04g55970	OsPLT1
	LOC_Os07g44950	OsbZIP60	LOC_Os04g55970	OsPLT1
	LOC_Os05g37640	LOC_Os05g37640	LOC_Os04g55970	OsPLT1
	LOC_Os03g51970	OsGRF6	LOC_Os04g55970	OsPLT1
	LOC_Os03g41110	LOC_Os03g41110	LOC_Os04g55970	OsPLT1
	LOC_Os03g15660	OsERF9	LOC_Os04g55970	OsPLT1
	LOC_Os02g45420	OsERF20	LOC_Os04g55970	OsPLT1
	LOC_Os02g27060	OsARID1	LOC_Os04g55970	OsPLT1
	LOC_Os02g09650	LOC_Os02g09650	LOC_Os04g55970	OsPLT1
	LOC_Os02g06330	LOC_Os02g06330	LOC_Os04g55970	OsPLT1
	LOC_Os02g02480	OsbHLH59	LOC_Os04g55970	OsPLT1
	LOC_Os01g58420	OsERF3	LOC_Os04g55970	OsPLT1
	LOC_Os01g32890	LOC_Os01g32890	LOC_Os04g55970	OsPLT1
	LOC_Os01g04120	LOC_Os01g04120	LOC_Os04g55970	OsPLT1
	LOC_Os09g38790	OsSUF4	LOC_Os04g32460	OsAFB2
	LOC_Os08g38370	OsC3H57	LOC_Os04g32460	OsAFB2
	LOC_Os07g24350	LOC_Os07g24350	LOC_Os04g32460	OsAFB2
	LOC_Os06g50679	LOC_Os06g50679	LOC_Os04g32460	OsAFB2
	LOC_Os06g23650	ONAC92	LOC_Os04g32460	OsAFB2
	LOC_Os04g10260	OsbZIP35	LOC_Os04g32460	OsAFB2
	LOC_Os03g47970	OsGATA18	LOC_Os04g32460	OsAFB2
	LOC_Os03g41110	LOC_Os03g41110	LOC_Os04g32460	OsAFB2
	LOC_Os03g32220	OsDRZ1	LOC_Os04g32460	OsAFB2
	LOC_Os03g07940	OsPLT10	LOC_Os04g32460	OsAFB2
	LOC_Os02g34630	LOC_Os02g34630	LOC_Os04g32460	OsAFB2
	LOC_Os02g08440	OsWRKY71	LOC_Os04g32460	OsAFB2
	LOC_Os01g64000	OsABI5	LOC_Os04g32460	OsAFB2
	LOC_Os01g43550	OsWRKY12	LOC_Os04g32460	OsAFB2
	LOC_Os07g40780	LOC_Os07g40780	LOC_Os03g58040	OsGDH1
	LOC_Os03g41110	LOC_Os03g41110	LOC_Os03g58040	OsGDH1
	LOC_Os02g45420	OsERF20	LOC_Os03g58040	OsGDH1
	LOC_Os09g39850	OsERF87	LOC_Os03g57120	FNR
	LOC_Os09g39850	OsERF87	LOC_Os03g57120	FNR
	LOC_Os06g45140	OsbZIP52	LOC_Os03g57120	FNR
	LOC_Os06g45140	OsbZIP52	LOC_Os03g57120	FNR
	LOC_Os05g37640	LOC_Os05g37640	LOC_Os03g57120	FNR
	LOC_Os05g37640	LOC_Os05g37640	LOC_Os03g57120	FNR
	LOC_Os04g35250	OsGRAS20	LOC_Os03g57120	FNR
	LOC_Os04g35250	OsGRAS20	LOC_Os03g57120	FNR
	LOC_Os07g40780	LOC_Os07g40780	LOC_Os03g52450	OsTIFY1b
	LOC_Os06g20020	LOC_Os06g20020	LOC_Os03g52450	OsTIFY1b
	LOC_Os10g41460	OsMSL36	LOC_Os03g51740	OsACS1
	LOC_Os03g61249	LOC_Os03g61249	LOC_Os03g51740	OsACS1
	LOC_Os02g45420	OsERF20	LOC_Os03g51740	OsACS1
	LOC_Os02g02480	OsbHLH59	LOC_Os03g51740	OsACS1
	LOC_Os01g32890	LOC_Os01g32890	LOC_Os03g51740	OsACS1
	LOC_Os10g41460	OsMSL36	LOC_Os03g33090	OsLBD37
	LOC_Os03g52450	OsTIFY1b	LOC_Os03g33090	OsLBD37
	LOC_Os02g27060	OsARID1	LOC_Os03g33090	OsLBD37
	LOC_Os01g32890	LOC_Os01g32890	LOC_Os03g33090	OsLBD37
	LOC_Os01g13030	OsIAA3	LOC_Os03g33090	OsLBD37
	LOC_Os01g04120	LOC_Os01g04120	LOC_Os03g33090	OsLBD37
	LOC_Os12g13170	OsbZIP86	LOC_Os03g18130	OsASN1
	LOC_Os11g13930	OsZHD4	LOC_Os03g18130	OsASN1
	LOC_Os10g41460	OsMSL36	LOC_Os03g18130	OsASN1
	LOC_Os10g37240	LOC_Os10g37240	LOC_Os03g18130	OsASN1
	LOC_Os09g28310	OsAREB2	LOC_Os03g18130	OsASN1
	LOC_Os08g34010	LOC_Os08g34010	LOC_Os03g18130	OsASN1
	LOC_Os06g43090	OsMYB102	LOC_Os03g18130	OsASN1
	LOC_Os03g52450	OsTIFY1b	LOC_Os03g18130	OsASN1
	LOC_Os02g02480	OsbHLH59	LOC_Os03g18130	OsASN1
	LOC_Os01g67480	OsbHLH109	LOC_Os03g18130	OsASN1
	LOC_Os01g60020	OsNAC4	LOC_Os03g18130	OsASN1
	LOC_Os01g58420	OsERF3	LOC_Os03g18130	OsASN1
	LOC_Os12g13170	OsbZIP86	LOC_Os03g15660	OsERF9
	LOC_Os11g06170	OsbZIP81	LOC_Os03g15660	OsERF9
	LOC_Os10g41460	OsMSL36	LOC_Os03g15660	OsERF9
	LOC_Os10g37240	LOC_Os10g37240	LOC_Os03g15660	OsERF9
	LOC_Os09g38570	OsMSL34	LOC_Os03g15660	OsERF9
	LOC_Os09g28310	OsAREB2	LOC_Os03g15660	OsERF9
	LOC_Os08g38080	OsbHLH087	LOC_Os03g15660	OsERF9
	LOC_Os08g29500	LOC_Os08g29500	LOC_Os03g15660	OsERF9
	LOC_Os06g43870	LOC_Os06g43870	LOC_Os03g15660	OsERF9
	LOC_Os05g45410	OsSPL7	LOC_Os03g15660	OsERF9
	LOC_Os05g37640	LOC_Os05g37640	LOC_Os03g15660	OsERF9
	LOC_Os03g15660	OsERF9	LOC_Os03g15660	OsERF9
	LOC_Os02g45420	OsERF20	LOC_Os03g15660	OsERF9
	LOC_Os02g27060	OsARID1	LOC_Os03g15660	OsERF9
	LOC_Os02g09650	LOC_Os02g09650	LOC_Os03g15660	OsERF9
	LOC_Os02g02480	OsbHLH59	LOC_Os03g15660	OsERF9
	LOC_Os01g60520	OsWRKY116	LOC_Os03g15660	OsERF9
	LOC_Os01g58420	OsERF3	LOC_Os03g15660	OsERF9
	LOC_Os01g54890	OsERF922	LOC_Os03g15660	OsERF9
	LOC_Os01g46970	OsGBF1	LOC_Os03g15660	OsERF9
	LOC_Os01g32890	LOC_Os01g32890	LOC_Os03g15660	OsERF9
	LOC_Os01g04120	LOC_Os01g04120	LOC_Os03g15660	OsERF9
	LOC_Os11g13930	OsZHD4	LOC_Os03g12290	OsGLN1;2
	LOC_Os11g13930	OsZHD4	LOC_Os03g12290	OsGLN1;2
	LOC_Os10g41460	OsMSL36	LOC_Os03g12290	OsGLN1;2
	LOC_Os10g41460	OsMSL36	LOC_Os03g12290	OsGLN1;2
	LOC_Os09g38570	OsMSL34	LOC_Os03g12290	OsGLN1;2
	LOC_Os09g38570	OsMSL34	LOC_Os03g12290	OsGLN1;2
	LOC_Os09g28310	OsAREB2	LOC_Os03g12290	OsGLN1;2
	LOC_Os09g28310	OsAREB2	LOC_Os03g12290	OsGLN1;2
	LOC_Os08g38080	OsbHLH087	LOC_Os03g12290	OsGLN1;2
	LOC_Os08g38080	OsbHLH087	LOC_Os03g12290	OsGLN1;2
	LOC_Os08g34010	LOC_Os08g34010	LOC_Os03g12290	OsGLN1;2
	LOC_Os08g34010	LOC_Os08g34010	LOC_Os03g12290	OsGLN1;2
	LOC_Os07g43420	R2R3-MYB	LOC_Os03g12290	OsGLN1;2
	LOC_Os07g43420	R2R3-MYB	LOC_Os03g12290	OsGLN1;2
	LOC_Os06g43870	LOC_Os06g43870	LOC_Os03g12290	OsGLN1;2
	LOC_Os06g43870	LOC_Os06g43870	LOC_Os03g12290	OsGLN1;2
	LOC_Os06g43090	OsMYB102	LOC_Os03g12290	OsGLN1;2
	LOC_Os06g43090	OsMYB102	LOC_Os03g12290	OsGLN1;2
	LOC_Os06g23030	LOC_Os06g23030	LOC_Os03g12290	OsGLN1;2
	LOC_Os06g23030	LOC_Os06g23030	LOC_Os03g12290	OsGLN1;2
	LOC_Os05g37640	LOC_Os05g37640	LOC_Os03g12290	OsGLN1;2
	LOC_Os05g37640	LOC_Os05g37640	LOC_Os03g12290	OsGLN1;2
	LOC_Os04g46240	LOC_Os04g46240	LOC_Os03g12290	OsGLN1;2
	LOC_Os04g46240	LOC_Os04g46240	LOC_Os03g12290	OsGLN1;2
	LOC_Os04g44670	OsERF45	LOC_Os03g12290	OsGLN1;2
	LOC_Os04g44670	OsERF45	LOC_Os03g12290	OsGLN1;2
	LOC_Os04g10260	OsbZIP35	LOC_Os03g12290	OsGLN1;2
	LOC_Os04g10260	OsbZIP35	LOC_Os03g12290	OsGLN1;2
	LOC_Os03g51970	OsGRF6	LOC_Os03g12290	OsGLN1;2
	LOC_Os03g51970	OsGRF6	LOC_Os03g12290	OsGLN1;2
	LOC_Os03g15660	OsERF9	LOC_Os03g12290	OsGLN1;2
	LOC_Os03g15660	OsERF9	LOC_Os03g12290	OsGLN1;2
	LOC_Os02g45570	OsGRF10	LOC_Os03g12290	OsGLN1;2
	LOC_Os02g45570	OsGRF10	LOC_Os03g12290	OsGLN1;2
	LOC_Os02g42970	ONAC52	LOC_Os03g12290	OsGLN1;2
	LOC_Os02g42970	ONAC52	LOC_Os03g12290	OsGLN1;2
	LOC_Os02g27060	OsARID1	LOC_Os03g12290	OsGLN1;2
	LOC_Os02g27060	OsARID1	LOC_Os03g12290	OsGLN1;2
	LOC_Os02g09650	LOC_Os02g09650	LOC_Os03g12290	OsGLN1;2
	LOC_Os02g09650	LOC_Os02g09650	LOC_Os03g12290	OsGLN1;2
	LOC_Os02g06330	LOC_Os02g06330	LOC_Os03g12290	OsGLN1;2
	LOC_Os02g06330	LOC_Os02g06330	LOC_Os03g12290	OsGLN1;2
	LOC_Os02g02480	OsbHLH59	LOC_Os03g12290	OsGLN1;2
	LOC_Os02g02480	OsbHLH59	LOC_Os03g12290	OsGLN1;2
	LOC_Os01g60020	OsNAC4	LOC_Os03g12290	OsGLN1;2
	LOC_Os01g60020	OsNAC4	LOC_Os03g12290	OsGLN1;2
	LOC_Os01g58420	OsERF3	LOC_Os03g12290	OsGLN1;2
	LOC_Os01g58420	OsERF3	LOC_Os03g12290	OsGLN1;2
	LOC_Os01g54890	OsERF922	LOC_Os03g12290	OsGLN1;2
	LOC_Os01g54890	OsERF922	LOC_Os03g12290	OsGLN1;2
	LOC_Os01g43550	OsWRKY12	LOC_Os03g12290	OsGLN1;2
	LOC_Os01g43550	OsWRKY12	LOC_Os03g12290	OsGLN1;2
	LOC_Os01g32890	LOC_Os01g32890	LOC_Os03g12290	OsGLN1;2
	LOC_Os01g32890	LOC_Os01g32890	LOC_Os03g12290	OsGLN1;2
	LOC_Os01g04120	LOC_Os01g04120	LOC_Os03g12290	OsGLN1;2
	LOC_Os01g04120	LOC_Os01g04120	LOC_Os03g12290	OsGLN1;2
	LOC_Os11g10130	OsMyb12	LOC_Os03g11900	OsMST4
	LOC_Os08g23880	LOC_Os08g23880	LOC_Os03g11900	OsMST4
	LOC_Os06g48950	OsARF19	LOC_Os03g11900	OsMST4
	LOC_Os05g37640	LOC_Os05g37640	LOC_Os03g11900	OsMST4
	LOC_Os02g27060	OsARID1	LOC_Os03g11900	OsMST4
	LOC_Os01g63160	R2R3-MYB	LOC_Os03g11900	OsMST4
	LOC_Os01g04120	LOC_Os01g04120	LOC_Os03g11900	OsMST4
	LOC_Os12g41040	LOC_Os12g41040	LOC_Os03g03260	LOC_Os03g03260
	LOC_Os10g41460	OsMSL36	LOC_Os03g03260	LOC_Os03g03260
	LOC_Os10g09820	LOC_Os10g09820	LOC_Os03g03260	LOC_Os03g03260
	LOC_Os09g28310	OsAREB2	LOC_Os03g03260	LOC_Os03g03260
	LOC_Os08g39830	OsEIL4	LOC_Os03g03260	LOC_Os03g03260
	LOC_Os08g17400	OsWRKY89	LOC_Os03g03260	LOC_Os03g03260
	LOC_Os06g20020	LOC_Os06g20020	LOC_Os03g03260	LOC_Os03g03260
	LOC_Os06g15480	OsbZIP47	LOC_Os03g03260	LOC_Os03g03260
	LOC_Os06g01340	LOC_Os06g01340	LOC_Os03g03260	LOC_Os03g03260
	LOC_Os03g51970	OsGRF6	LOC_Os03g03260	LOC_Os03g03260
	LOC_Os03g12940	OsbHLH088	LOC_Os03g03260	LOC_Os03g03260
	LOC_Os02g49440	OsDof8	LOC_Os03g03260	LOC_Os03g03260
	LOC_Os02g45420	OsERF20	LOC_Os03g03260	LOC_Os03g03260
	LOC_Os02g27060	OsARID1	LOC_Os03g03260	LOC_Os03g03260
	LOC_Os02g02480	OsbHLH59	LOC_Os03g03260	LOC_Os03g03260
	LOC_Os01g60020	OsNAC4	LOC_Os03g03260	LOC_Os03g03260
	LOC_Os01g32890	LOC_Os01g32890	LOC_Os03g03260	LOC_Os03g03260
	LOC_Os01g04120	LOC_Os01g04120	LOC_Os03g03260	LOC_Os03g03260
	LOC_Os01g01430	NAC16	LOC_Os03g03260	LOC_Os03g03260
	LOC_Os11g13930	OsZHD4	LOC_Os02g57450	OsPP41
	LOC_Os10g41460	OsMSL36	LOC_Os02g57450	OsPP41
	LOC_Os08g34010	LOC_Os08g34010	LOC_Os02g57450	OsPP41
	LOC_Os07g44950	OsbZIP60	LOC_Os02g57450	OsPP41
	LOC_Os06g43090	OsMYB102	LOC_Os02g57450	OsPP41
	LOC_Os06g23030	LOC_Os06g23030	LOC_Os02g57450	OsPP41
	LOC_Os03g20090	OsMYB2	LOC_Os02g57450	OsPP41
	LOC_Os01g74410	OsMYB48	LOC_Os02g57450	OsPP41
	LOC_Os01g60020	OsNAC4	LOC_Os02g57450	OsPP41
	LOC_Os01g19330	LOC_Os01g19330	LOC_Os02g57450	OsPP41
	LOC_Os10g41460	OsMSL36	LOC_Os02g53620	OsHAP2K
	LOC_Os08g34010	LOC_Os08g34010	LOC_Os02g53620	OsHAP2K
	LOC_Os03g60630	OsDof16	LOC_Os02g53620	OsHAP2K
	LOC_Os02g27060	OsARID1	LOC_Os02g53620	OsHAP2K
	LOC_Os01g32890	LOC_Os01g32890	LOC_Os02g53620	OsHAP2K
	LOC_Os01g04120	LOC_Os01g04120	LOC_Os02g53620	OsHAP2K
	LOC_Os10g32070	LOC_Os10g32070	LOC_Os02g51860	OsTSD2
	LOC_Os02g56250	OsGATA3	LOC_Os02g51860	OsTSD2
	LOC_Os01g66420	LOC_Os01g66420	LOC_Os02g51860	OsTSD2
	LOC_Os01g54210	OsGATA6,	LOC_Os02g51860	OsTSD2
	LOC_Os11g45920	OsWRKY63	LOC_Os02g46710	LOC_Os02g46710
	LOC_Os08g17400	OsWRKY89	LOC_Os02g46710	LOC_Os02g46710
	LOC_Os06g43870	LOC_Os06g43870	LOC_Os02g46710	LOC_Os02g46710
	LOC_Os05g27730	OsWRKY53	LOC_Os02g46710	LOC_Os02g46710
	LOC_Os04g21950	OsWRKY51	LOC_Os02g46710	LOC_Os02g46710
	LOC_Os04g10260	OsbZIP35	LOC_Os02g46710	LOC_Os02g46710
	LOC_Os03g41110	LOC_Os03g41110	LOC_Os02g46710	LOC_Os02g46710
	LOC_Os02g04680	OsSPL3	LOC_Os02g46710	LOC_Os02g46710
	LOC_Os01g69830	OsSPL2	LOC_Os02g46710	LOC_Os02g46710
	LOC_Os01g32920	LOC_Os01g32920	LOC_Os02g46710	LOC_Os02g46710
	LOC_Os01g32890	LOC_Os01g32890	LOC_Os02g46710	LOC_Os02g46710
	LOC_Os12g13130	LOC_Os12g13130	LOC_Os02g43470	OsGDH3
	LOC_Os11g47620	LOC_Os11g47620	LOC_Os02g43470	OsGDH3
	LOC_Os11g45920	OsWRKY63	LOC_Os02g43470	OsGDH3
	LOC_Os11g13930	OsZHD4	LOC_Os02g43470	OsGDH3
	LOC_Os11g07700	LOC_Os11g07700	LOC_Os02g43470	OsGDH3
	LOC_Os11g06420	OsTLP13	LOC_Os02g43470	OsGDH3
	LOC_Os10g41460	OsMSL36	LOC_Os02g43470	OsGDH3
	LOC_Os10g35300	OsDof27	LOC_Os02g43470	OsGDH3
	LOC_Os09g33490	ONAC001	LOC_Os02g43470	OsGDH3
	LOC_Os09g13630	OsEMF2b	LOC_Os02g43470	OsGDH3
	LOC_Os08g39830	OsEIL4	LOC_Os02g43470	OsGDH3
	LOC_Os08g34010	LOC_Os08g34010	LOC_Os02g43470	OsGDH3
	LOC_Os08g17400	OsWRKY89	LOC_Os02g43470	OsGDH3
	LOC_Os07g47110	OsTLP7	LOC_Os02g43470	OsGDH3
	LOC_Os07g44950	OsbZIP60	LOC_Os02g43470	OsGDH3
	LOC_Os07g41370	OsMADS18	LOC_Os02g43470	OsGDH3
	LOC_Os06g51450	LOC_Os06g51450	LOC_Os02g43470	OsGDH3
	LOC_Os06g50310	OsbZIP53	LOC_Os02g43470	OsGDH3
	LOC_Os06g48950	OsARF19	LOC_Os02g43470	OsGDH3
	LOC_Os06g43090	OsMYB102	LOC_Os02g43470	OsGDH3
	LOC_Os06g23030	LOC_Os06g23030	LOC_Os02g43470	OsGDH3
	LOC_Os06g01340	LOC_Os06g01340	LOC_Os02g43470	OsGDH3
	LOC_Os05g43380	OsCPP5	LOC_Os02g43470	OsGDH3
	LOC_Os05g37640	LOC_Os05g37640	LOC_Os02g43470	OsGDH3
	LOC_Os05g11510	OsBBX14	LOC_Os02g43470	OsGDH3
	LOC_Os04g08060	LOC_Os04g08060	LOC_Os02g43470	OsGDH3
	LOC_Os04g02510	LOC_Os04g02510	LOC_Os02g43470	OsGDH3
	LOC_Os03g63530	OsDPB3-2	LOC_Os02g43470	OsGDH3
	LOC_Os03g60560	ZFP182	LOC_Os02g43470	OsGDH3
	LOC_Os03g55080	OsWRKY3	LOC_Os02g43470	OsGDH3
	LOC_Os03g52450	OsTIFY1b	LOC_Os02g43470	OsGDH3
	LOC_Os03g15660	OsERF9	LOC_Os02g43470	OsGDH3
	LOC_Os03g06930	OsBLH6	LOC_Os02g43470	OsGDH3
	LOC_Os02g56250	OsGATA3	LOC_Os02g43470	OsGDH3
	LOC_Os02g54870	OsbHLH168	LOC_Os02g43470	OsGDH3
	LOC_Os02g54160	OsERF70	LOC_Os02g43470	OsGDH3
	LOC_Os02g49440	OsDof8	LOC_Os02g43470	OsGDH3
	LOC_Os02g47640	OsTLP8	LOC_Os02g43470	OsGDH3
	LOC_Os02g45010	OsbHLH076	LOC_Os02g43470	OsGDH3
	LOC_Os02g42970	ONAC52	LOC_Os02g43470	OsGDH3
	LOC_Os02g27060	OsARID1	LOC_Os02g43470	OsGDH3
	LOC_Os02g15760	OsbHLH053	LOC_Os02g43470	OsGDH3
	LOC_Os02g09650	LOC_Os02g09650	LOC_Os02g43470	OsGDH3
	LOC_Os02g06330	LOC_Os02g06330	LOC_Os02g43470	OsGDH3
	LOC_Os02g02480	OsbHLH59	LOC_Os02g43470	OsGDH3
	LOC_Os01g73770	OsERF27	LOC_Os02g43470	OsGDH3
	LOC_Os01g60020	OsNAC4	LOC_Os02g43470	OsGDH3
	LOC_Os01g54550	OsHSF9	LOC_Os02g43470	OsGDH3
	LOC_Os01g52090	OsMSL06	LOC_Os02g43470	OsGDH3
	LOC_Os01g48320	OsMSL05	LOC_Os02g43470	OsGDH3
	LOC_Os01g47360	OsGATA9	LOC_Os02g43470	OsGDH3
	LOC_Os01g43550	OsWRKY12	LOC_Os02g43470	OsGDH3
	LOC_Os01g39020	HSFA7	LOC_Os02g43470	OsGDH3
	LOC_Os01g32890	LOC_Os01g32890	LOC_Os02g43470	OsGDH3
	LOC_Os01g19330	LOC_Os01g19330	LOC_Os02g43470	OsGDH3
	LOC_Os01g17000	OsDof4	LOC_Os02g43470	OsGDH3
	LOC_Os01g14110	OsbHLH182	LOC_Os02g43470	OsGDH3
	LOC_Os01g13520	OsARF16	LOC_Os02g43470	OsGDH3
	LOC_Os01g13030	OsIAA3	LOC_Os02g43470	OsGDH3
	LOC_Os01g04120	LOC_Os01g04120	LOC_Os02g43470	OsGDH3
	LOC_Os08g39830	OsEIL4	LOC_Os02g43150	OsGATA2
	LOC_Os08g34010	LOC_Os08g34010	LOC_Os02g43150	OsGATA2
	LOC_Os12g13170	OsbZIP86	LOC_Os02g38230	OsNAR2.1
	LOC_Os11g06170	OsbZIP81	LOC_Os02g38230	OsNAR2.1
	LOC_Os10g41460	OsMSL36	LOC_Os02g38230	OsNAR2.1
	LOC_Os10g37240	LOC_Os10g37240	LOC_Os02g38230	OsNAR2.1
	LOC_Os09g28310	OsAREB2	LOC_Os02g38230	OsNAR2.1
	LOC_Os06g43870	LOC_Os06g43870	LOC_Os02g38230	OsNAR2.1
	LOC_Os06g43090	OsMYB102	LOC_Os02g38230	OsNAR2.1
	LOC_Os05g37640	LOC_Os05g37640	LOC_Os02g38230	OsNAR2.1
	LOC_Os04g48030	HSFB2A	LOC_Os02g38230	OsNAR2.1
	LOC_Os03g52450	OsTIFY1b	LOC_Os02g38230	OsNAR2.1
	LOC_Os03g03550	OsbZIP25	LOC_Os02g38230	OsNAR2.1
	LOC_Os02g27060	OsARID1	LOC_Os02g38230	OsNAR2.1
	LOC_Os02g09650	LOC_Os02g09650	LOC_Os02g38230	OsNAR2.1
	LOC_Os02g06330	LOC_Os02g06330	LOC_Os02g38230	OsNAR2.1
	LOC_Os02g02480	OsbHLH59	LOC_Os02g38230	OsNAR2.1
	LOC_Os01g58420	OsERF3	LOC_Os02g38230	OsNAR2.1
	LOC_Os01g46970	OsGBF1	LOC_Os02g38230	OsNAR2.1
	LOC_Os01g32890	LOC_Os01g32890	LOC_Os02g38230	OsNAR2.1
	LOC_Os01g21590	LOC_Os01g21590	LOC_Os02g38230	OsNAR2.1
	LOC_Os01g14720	LOC_Os01g14720	LOC_Os02g38230	OsNAR2.1
	LOC_Os01g04120	LOC_Os01g04120	LOC_Os02g38230	OsNAR2.1
	LOC_Os09g37710	LOC_Os09g37710	LOC_Os02g38200	IDHC
	LOC_Os10g41460	OsMSL36	LOC_Os02g06950	LOC_Os02g06950
	LOC_Os10g37240	LOC_Os10g37240	LOC_Os02g06950	LOC_Os02g06950
	LOC_Os09g28310	OsAREB2	LOC_Os02g06950	LOC_Os02g06950
	LOC_Os08g38080	OsbHLH087	LOC_Os02g06950	LOC_Os02g06950
	LOC_Os08g34010	LOC_Os08g34010	LOC_Os02g06950	LOC_Os02g06950
	LOC_Os05g37640	LOC_Os05g37640	LOC_Os02g06950	LOC_Os02g06950
	LOC_Os03g15660	OsERF9	LOC_Os02g06950	LOC_Os02g06950
	LOC_Os02g45420	OsERF20	LOC_Os02g06950	LOC_Os02g06950
	LOC_Os02g27060	OsARID1	LOC_Os02g06950	LOC_Os02g06950
	LOC_Os02g02480	OsbHLH59	LOC_Os02g06950	LOC_Os02g06950
	LOC_Os01g32890	LOC_Os01g32890	LOC_Os02g06950	LOC_Os02g06950
	LOC_Os01g04120	LOC_Os01g04120	LOC_Os02g06950	LOC_Os02g06950
	LOC_Os02g02480	OsbHLH59	LOC_Os02g02170	OsNRT2.1
	LOC_Os01g32890	LOC_Os01g32890	LOC_Os02g02170	OsNRT2.1
	LOC_Os05g11510	OsBBX14	LOC_Os01g67640	LOC_Os01g67640
	LOC_Os02g43170	OsBBX6	LOC_Os01g67640	LOC_Os01g67640
	LOC_Os10g41460	OsMSL36	LOC_Os01g61510	OsAMT2
	LOC_Os08g10560	OsHAP5F	LOC_Os01g61510	OsAMT2
	LOC_Os07g47110	OsTLP7	LOC_Os01g61510	OsAMT2
	LOC_Os03g47730	LOC_Os03g47730	LOC_Os01g61510	OsAMT2
	LOC_Os03g33090	OsLBD37	LOC_Os01g61510	OsAMT2
	LOC_Os03g33090	OsLBD37	LOC_Os01g61510	OsAMT2
	LOC_Os02g02480	OsbHLH59	LOC_Os01g61510	OsAMT2
	LOC_Os01g48130	NAC73	LOC_Os01g61510	OsAMT2
	LOC_Os01g32890	LOC_Os01g32890	LOC_Os01g61510	OsAMT2
	LOC_Os01g11350	OsbZIP02	LOC_Os01g61510	OsAMT2
	LOC_Os10g32070	LOC_Os10g32070	LOC_Os01g60190	LOC_Os01g60190
	LOC_Os05g37640	LOC_Os05g37640	LOC_Os01g60190	LOC_Os01g60190
	LOC_Os03g21800	OsbZIP30	LOC_Os01g60190	LOC_Os01g60190
	LOC_Os02g56250	OsGATA3	LOC_Os01g60190	LOC_Os01g60190
	LOC_Os02g43150	OsGATA2	LOC_Os01g60190	LOC_Os01g60190
	LOC_Os01g54210	OsGATA6,	LOC_Os01g60190	LOC_Os01g60190
	LOC_Os05g37640	LOC_Os05g37640	LOC_Os01g51430	OsRTH1
	LOC_Os10g41460	OsMSL36	LOC_Os01g48960	OsGOGAT1
	LOC_Os10g41460	OsMSL36	LOC_Os01g48960	OsGOGAT1
	LOC_Os10g32070	LOC_Os10g32070	LOC_Os01g48960	OsGOGAT1
	LOC_Os10g32070	LOC_Os10g32070	LOC_Os01g48960	OsGOGAT1
	LOC_Os05g37640	LOC_Os05g37640	LOC_Os01g48960	OsGOGAT1
	LOC_Os05g37640	LOC_Os05g37640	LOC_Os01g48960	OsGOGAT1
	LOC_Os04g50770	OsMYB58/63	LOC_Os01g48960	OsGOGAT1
	LOC_Os04g50770	OsMYB58/63	LOC_Os01g48960	OsGOGAT1
	LOC_Os04g50680	LOC_Os04g50680	LOC_Os01g48960	OsGOGAT1
	LOC_Os04g50680	LOC_Os04g50680	LOC_Os01g48960	OsGOGAT1
	LOC_Os04g46240	LOC_Os04g46240	LOC_Os01g48960	OsGOGAT1
	LOC_Os04g46240	LOC_Os04g46240	LOC_Os01g48960	OsGOGAT1
	LOC_Os03g51970	OsGRF6	LOC_Os01g48960	OsGOGAT1
	LOC_Os03g51970	OsGRF6	LOC_Os01g48960	OsGOGAT1
	LOC_Os03g47140	OsGRF9	LOC_Os01g48960	OsGOGAT1
	LOC_Os03g47140	OsGRF9	LOC_Os01g48960	OsGOGAT1
	LOC_Os03g20650	OsbZIP29	LOC_Os01g48960	OsGOGAT1
	LOC_Os03g20650	OsbZIP29	LOC_Os01g48960	OsGOGAT1
	LOC_Os02g45570	OsGRF10	LOC_Os01g48960	OsGOGAT1
	LOC_Os02g45570	OsGRF10	LOC_Os01g48960	OsGOGAT1
	LOC_Os02g43150	OsGATA2	LOC_Os01g48960	OsGOGAT1
	LOC_Os02g43150	OsGATA2	LOC_Os01g48960	OsGOGAT1
	LOC_Os02g42970	ONAC52	LOC_Os01g48960	OsGOGAT1
	LOC_Os02g42970	ONAC52	LOC_Os01g48960	OsGOGAT1
	LOC_Os02g09650	LOC_Os02g09650	LOC_Os01g48960	OsGOGAT1
	LOC_Os02g09650	LOC_Os02g09650	LOC_Os01g48960	OsGOGAT1
	LOC_Os01g66420	LOC_Os01g66420	LOC_Os01g48960	OsGOGAT1
	LOC_Os01g66420	LOC_Os01g66420	LOC_Os01g48960	OsGOGAT1
	LOC_Os01g54890	OsERF922	LOC_Os01g48960	OsGOGAT1
	LOC_Os01g54890	OsERF922	LOC_Os01g48960	OsGOGAT1
	LOC_Os01g54210	OsGATA6,	LOC_Os01g48960	OsGOGAT1
	LOC_Os01g54210	OsGATA6,	LOC_Os01g48960	OsGOGAT1
	LOC_Os09g38570	OsMSL34	LOC_Os01g44050	LOC_Os01g44050
	LOC_Os09g38570	OsMSL34	LOC_Os01g44050	LOC_Os01g44050
	LOC_Os08g38080	OsbHLH087	LOC_Os01g44050	LOC_Os01g44050
	LOC_Os08g38080	OsbHLH087	LOC_Os01g44050	LOC_Os01g44050
	LOC_Os08g34010	LOC_Os08g34010	LOC_Os01g44050	LOC_Os01g44050
	LOC_Os08g34010	LOC_Os08g34010	LOC_Os01g44050	LOC_Os01g44050
	LOC_Os06g43870	LOC_Os06g43870	LOC_Os01g44050	LOC_Os01g44050
	LOC_Os06g43870	LOC_Os06g43870	LOC_Os01g44050	LOC_Os01g44050
	LOC_Os01g32890	LOC_Os01g32890	LOC_Os01g44050	LOC_Os01g44050
	LOC_Os01g32890	LOC_Os01g32890	LOC_Os01g44050	LOC_Os01g44050
	LOC_Os01g04750	OsRAV1	LOC_Os01g44050	LOC_Os01g44050
	LOC_Os01g04750	OsRAV1	LOC_Os01g44050	LOC_Os01g44050
	LOC_Os01g60020	OsNAC4	LOC_Os01g36720	OsNRT2.4
	LOC_Os11g13930	OsZHD4	LOC_Os01g35184	OsCIPK08
	LOC_Os10g41460	OsMSL36	LOC_Os01g35184	OsCIPK08
	LOC_Os10g37240	LOC_Os10g37240	LOC_Os01g35184	OsCIPK08
	LOC_Os09g28310	OsAREB2	LOC_Os01g35184	OsCIPK08
	LOC_Os08g34010	LOC_Os08g34010	LOC_Os01g35184	OsCIPK08
	LOC_Os07g07974	LOC_Os07g07974	LOC_Os01g35184	OsCIPK08
	LOC_Os06g43090	OsMYB102	LOC_Os01g35184	OsCIPK08
	LOC_Os06g23030	LOC_Os06g23030	LOC_Os01g35184	OsCIPK08
	LOC_Os04g44670	OsERF45	LOC_Os01g35184	OsCIPK08
	LOC_Os03g51970	OsGRF6	LOC_Os01g35184	OsCIPK08
	LOC_Os03g50920	OsZHD11	LOC_Os01g35184	OsCIPK08
	LOC_Os03g15660	OsERF9	LOC_Os01g35184	OsCIPK08
	LOC_Os02g45420	OsERF20	LOC_Os01g35184	OsCIPK08
	LOC_Os02g27060	OsARID1	LOC_Os01g35184	OsCIPK08
	LOC_Os02g09650	LOC_Os02g09650	LOC_Os01g35184	OsCIPK08
	LOC_Os02g02480	OsbHLH59	LOC_Os01g35184	OsCIPK08
	LOC_Os01g66420	LOC_Os01g66420	LOC_Os01g35184	OsCIPK08
	LOC_Os01g60270	OsWOX8	LOC_Os01g35184	OsCIPK08
	LOC_Os01g60020	OsNAC4	LOC_Os01g35184	OsCIPK08
	LOC_Os01g58420	OsERF3	LOC_Os01g35184	OsCIPK08
	LOC_Os01g32890	LOC_Os01g32890	LOC_Os01g35184	OsCIPK08
	LOC_Os01g04120	LOC_Os01g04120	LOC_Os01g35184	OsCIPK08
	LOC_Os10g41460	OsMSL36	LOC_Os01g25484	OsNiR
	LOC_Os10g41460	OsMSL36	LOC_Os01g25484	OsNiR
	LOC_Os10g37240	LOC_Os10g37240	LOC_Os01g25484	OsNiR
	LOC_Os10g37240	LOC_Os10g37240	LOC_Os01g25484	OsNiR
	LOC_Os09g38570	OsMSL34	LOC_Os01g25484	OsNiR
	LOC_Os09g38570	OsMSL34	LOC_Os01g25484	OsNiR
	LOC_Os09g37710	LOC_Os09g37710	LOC_Os01g25484	OsNiR
	LOC_Os09g37710	LOC_Os09g37710	LOC_Os01g25484	OsNiR
	LOC_Os08g38080	OsbHLH087	LOC_Os01g25484	OsNiR
	LOC_Os08g38080	OsbHLH087	LOC_Os01g25484	OsNiR
	LOC_Os06g43870	LOC_Os06g43870	LOC_Os01g25484	OsNiR
	LOC_Os06g43870	LOC_Os06g43870	LOC_Os01g25484	OsNiR
	LOC_Os06g23030	LOC_Os06g23030	LOC_Os01g25484	OsNiR
	LOC_Os06g23030	LOC_Os06g23030	LOC_Os01g25484	OsNiR
	LOC_Os03g08460	EBP-89	LOC_Os01g25484	OsNiR
	LOC_Os03g08460	EBP-89	LOC_Os01g25484	OsNiR
	LOC_Os02g27060	OsARID1	LOC_Os01g25484	OsNiR
	LOC_Os02g27060	OsARID1	LOC_Os01g25484	OsNiR
	LOC_Os01g32890	LOC_Os01g32890	LOC_Os01g25484	OsNiR
	LOC_Os01g32890	LOC_Os01g32890	LOC_Os01g25484	OsNiR
	LOC_Os01g13540	LOC_Os01g13540	LOC_Os01g25484	OsNiR
	LOC_Os01g13540	LOC_Os01g13540	LOC_Os01g25484	OsNiR
	LOC_Os01g13540	LOC_Os01g13540	LOC_Os01g25484	OsNiR
	LOC_Os01g04120	LOC_Os01g04120	LOC_Os01g25484	OsNiR
	LOC_Os01g04120	LOC_Os01g04120	LOC_Os01g25484	OsNiR
	LOC_Os01g01430	NAC16	LOC_Os01g25484	OsNiR
	LOC_Os01g01430	NAC16	LOC_Os01g25484	OsNiR
	LOC_Os10g41460	OsMSL36	LOC_Os01g24750	OsPP5
	LOC_Os09g28310	OsAREB2	LOC_Os01g24750	OsPP5
	LOC_Os08g34010	LOC_Os08g34010	LOC_Os01g24750	OsPP5
	LOC_Os07g44950	OsbZIP60	LOC_Os01g24750	OsPP5
	LOC_Os06g51450	LOC_Os06g51450	LOC_Os01g24750	OsPP5
	LOC_Os06g23030	LOC_Os06g23030	LOC_Os01g24750	OsPP5
	LOC_Os05g37640	LOC_Os05g37640	LOC_Os01g24750	OsPP5
	LOC_Os03g41110	LOC_Os03g41110	LOC_Os01g24750	OsPP5
	LOC_Os02g09650	LOC_Os02g09650	LOC_Os01g24750	OsPP5
	LOC_Os02g02480	OsbHLH59	LOC_Os01g24750	OsPP5
	LOC_Os01g32890	LOC_Os01g32890	LOC_Os01g24750	OsPP5
	LOC_Os01g13520	OsARF16	LOC_Os01g24750	OsPP5
	LOC_Os01g13030	OsIAA3	LOC_Os01g24750	OsPP5
	LOC_Os11g13930	OsZHD4	LOC_Os01g13540	LOC_Os01g13540
	LOC_Os10g41460	OsMSL36	LOC_Os01g13540	LOC_Os01g13540
	LOC_Os09g28310	OsAREB2	LOC_Os01g13540	LOC_Os01g13540
	LOC_Os08g34010	LOC_Os08g34010	LOC_Os01g13540	LOC_Os01g13540
	LOC_Os07g44950	OsbZIP60	LOC_Os01g13540	LOC_Os01g13540
	LOC_Os06g43090	OsMYB102	LOC_Os01g13540	LOC_Os01g13540
	LOC_Os06g23030	LOC_Os06g23030	LOC_Os01g13540	LOC_Os01g13540
	LOC_Os03g51970	OsGRF6	LOC_Os01g13540	LOC_Os01g13540
	LOC_Os03g47140	OsGRF9	LOC_Os01g13540	LOC_Os01g13540
	LOC_Os03g41110	LOC_Os03g41110	LOC_Os01g13540	LOC_Os01g13540
	LOC_Os02g45420	OsERF20	LOC_Os01g13540	LOC_Os01g13540
	LOC_Os02g27060	OsARID1	LOC_Os01g13540	LOC_Os01g13540
	LOC_Os02g09650	LOC_Os02g09650	LOC_Os01g13540	LOC_Os01g13540
	LOC_Os02g06330	LOC_Os02g06330	LOC_Os01g13540	LOC_Os01g13540
	LOC_Os02g02480	OsbHLH59	LOC_Os01g13540	LOC_Os01g13540
	LOC_Os01g60020	OsNAC4	LOC_Os01g13540	LOC_Os01g13540
	LOC_Os01g58420	OsERF3	LOC_Os01g13540	LOC_Os01g13540
	LOC_Os01g48320	OsMSL05	LOC_Os01g13540	LOC_Os01g13540
	LOC_Os01g32890	LOC_Os01g32890	LOC_Os01g13540	LOC_Os01g13540
	LOC_Os01g04120	LOC_Os01g04120	LOC_Os01g13540	LOC_Os01g13540
	LOC_Os10g38834	NAC18	LOC_Os01g11054	Osppc4
	LOC_Os03g52450	OsTIFY1b	LOC_Os01g11054	Osppc4
	LOC_Os01g13030	OsIAA3	LOC_Os01g11054	Osppc4
	LOC_Os01g66420	LOC_Os01g66420	LOC_Os01g01470	NAC20

## Sheet: Table S9
Table S9. Details of DEGs associated with molecular complexes/PPI sub-cluster 1 and their GO-based functional annotation.
	Interactors	Identification			GO enrichment analyses of cluster 1 interactors using AgriGO2.0
	LOC_Os11g07922.1	short chain dehydrogenase/reductase protein, putative, expressed			GO term	Ontology	Description	Number in input list	Number in BG/Ref	p-value	FDR
	LOC_Os11g30560.1	dehydrogenase/reductase, putative, expressed			GO:0008152	P	metabolic process	19	19328	1.9e-05	0.0004
	LOC_Os10g16974.1	cytochrome P450, putative, expressed			GO:0019825	F	oxygen binding	6	390	5.4e-08	4.5e-07
	LOC_Os06g14750.1	phosphatidylinositol-4-phosphate 5-Kinase family protein, putative, expressed			GO:0003824	F	catalytic activity	17	13508	9e-06	3.7e-05
	LOC_Os11g04710.1	cytochrome P450, putative, expressed			GO:0005488	F	binding	16	15115	0.0004	0.0011
	LOC_Os01g72240.1	uridine 5-monophosphate synthase, putative, expressed
	LOC_Os10g23130.1	cytochrome P450 88A1, putative, expressed
	LOC_Os07g46852.1	sex determination protein tasselseed-2, putative, expressed
	LOC_Os05g49140.1	CGMC_MAPKCMGC_2.8 - CGMC includes CDA, MAPK, GSK3, and CLKC kinases, expressed
	LOC_Os04g39700.1	60S ribosomal protein L6, putative, expressed
	LOC_Os08g36480.1	nitrate reductase, putative, expressed
	LOC_Os08g35160.1	heat shock protein DnaJ, putative, expressed
	LOC_Os03g16230.1	oxidoreductase, short chain dehydrogenase/reductase family protein, putative, expressed
	LOC_Os11g08300.1	aldehyde dehydrogenase, putative, expressed
	LOC_Os06g43320.1	cytochrome P450, putative, expressed
	LOC_Os09g32640.1	dehydrogenase, putative, expressed
	LOC_Os11g18570.1	cytochrome P450, putative, expressed
	LOC_Os10g34480.1	cytochrome P450, putative, expressed
	LOC_Os06g05520.1	OsMKK1 - putative MAPKK based on amino acid sequence homology, expressed
Table S9. Details of DEGs associated with molecular complexes/PPI sub-cluster 2 and their GO-based functional annotation.
	Interactors	Identification			GO enrichment analyses of cluster 2 interactors using AgriGO2.0
	LOC_Os09g17750.1	oxidoreductase, short chain dehydrogenase/reductase family domain containing protein, expressed			GO term	Ontology	Description	Number in input list	Number in BG/Ref	p-value	FDR
	LOC_Os08g43440.1	cytochrome P450, putative, expressed			GO:0008152	P	metabolic process	15	19328	0.00018	0.0027
	LOC_Os10g39810.1	fatty acid hydroxylase, putative, expressed			GO:0009628	P	response to abiotic stimulus	6	3022	0.0012	0.0086
	LOC_Os07g44140.1	cytochrome P450 72A1, putative, expressed			GO:0019825	F	oxygen binding	5	390	5.4e-07	4.5e-06
	LOC_Os05g04360.1	protein phosphatase 2C, putative, expressed			GO:0003824	F	catalytic activity	14	13508	2.1e-05	8.6e-05
	LOC_Os07g44190.1	h/ACA ribonucleoprotein complex subunit 4, putative, expressed			GO:0005488	F	binding	12	15115	0.0052	0.014
	LOC_Os07g38910.1	histidine kinase, putative, expressed
	LOC_Os08g36500.1	nitrate reductase, putative, expressed
	LOC_Os10g41490.1	CAMK_CAMK_like.41 - CAMK includes calcium/calmodulin depedent protein kinases, expressed
	LOC_Os06g03970.1	receptor-like protein kinase 5 precursor, putative, expressed
	LOC_Os06g43430.1	cytochrome P450, putative, expressed
	LOC_Os11g29400.1	6-phosphogluconate dehydrogenase, decarboxylating, putative, expressed
	LOC_Os06g50300.1	heat shock protein, putative, expressed
	LOC_Os10g17260.1	cytochrome P450, putative, expressed
	LOC_Os09g26960.1	cytochrome P450, putative, expressed
Table S9. Details of DEGs associated with molecular complexes/PPI sub-cluster 3 and their GO-based functional annotation.
	Interactors	Identification			GO enrichment analyses of cluster 3 interactors using AgriGO2.0
	LOC_Os06g37440.1	elongation factor 1-gamma, putative, expressed			GO term	Ontology	Description	Number in input list	Number in BG/Ref	p-value	FDR
	LOC_Os02g19770.1	eukaryotic translation initiation factor 1A, putative, expressed			GO:0044267	P	cellular protein metabolic process	13	4849	1.3e-06	0.0001
	LOC_Os02g57560.1	tyrosine protein kinase domain containing protein, putative, expressed			GO:0044260	P	cellular macromolecule metabolic process	13	5364	4.1e-06	0.00017
	LOC_Os02g04460.1	ribosomal protein L3, putative, expressed			GO:0044249	P	cellular biosynthetic process	6	890	1.6e-05	0.0002
	LOC_Os08g31980.1	trehalose-6-phosphate synthase, putative, expressed			GO:0034645	P	cellular macromolecule biosynthetic process	6	890	1.6e-05	0.0002
	LOC_Os11g11880.1	retrotransposon protein, putative, LINE subclass, expressed			GO:0009059	P	macromolecule biosynthetic process	6	890	1.6e-05	0.0002
	LOC_Os03g55240.1	cytochrome P450, putative, expressed			GO:0019538	P	protein metabolic process	13	6088	1.7e-05	0.0002
	LOC_Os06g10160.1	tyrosine protein kinase domain containing protein, putative, expressed			GO:0006412	P	translation	6	890	1.6e-05	0.0002
	LOC_Os03g29410.1	tyrosine protein kinase domain containing protein, putative, expressed			GO:0010467	P	gene expression	6	1076	4.7e-05	0.00045
	LOC_Os11g26130.1	receptor protein kinase TMK1 precursor, putative, expressed			GO:0043170	P	macromolecule metabolic process	13	6691	5e-05	0.00045
	LOC_Os02g44230.1	CPuORF22 - conserved peptide uORF-containing transcript, expressed			GO:0008152	P	metabolic process	21	19328	6e-05	0.00049
	LOC_Os07g08660.1	40S ribosomal protein S15, putative, expressed			GO:0044238	P	primary metabolic process	17	13205	0.00025	0.0019
	LOC_Os02g54600.1	STE_MEK_ste7_MAP2K.5 - STE kinases include homologs to sterile 7			GO:0009987	P	cellular process	19	18214	0.0011	0.0071
	LOC_Os02g38920.1	glyceraldehyde-3-phosphate dehydrogenase, putative, expressed			GO:0044237	P	cellular metabolic process	14	10280	0.0011	0.0071
	LOC_Os05g28520.1	MRH1, putative, expressed			GO:0009607	P	response to biotic stimulus	5	1404	0.0017	0.0099
	LOC_Os05g33080.1	serine/threonine-protein kinase, putative, expressed			GO:0007275	P	multicellular organismal development	7	3543	0.0053	0.029
	LOC_Os07g42940.1	CAMK_CAMK_like.7 - CAMK includes calcium/calmodulin depedent protein kinases			GO:0032501	P	multicellular organismal process	7	3619	0.0059	0.03
	LOC_Os01g59990.1	ribosomal protein L24, putative, expressed			GO:0032502	P	developmental process	7	3791	0.0077	0.037
	LOC_Os01g16890.1	ribosomal protein L7Ae, putative, expressed			GO:0043412	P	macromolecule modification	7	3977	0.0099	0.041
	LOC_Os06g45350.1	protein kinase domain containing protein, expressed			GO:0006464	P	protein modification process	7	3977	0.0099	0.041
	LOC_Os03g17240.1	ankyrin repeat-containing protein, putative, expressed			GO:0009058	P	biosynthetic process	10	7335	0.01	0.041
	LOC_Os03g04660.1	cytochrome P450 86A1, putative, expressed			GO:0016772	F	transferase activity, transferring phosphorus-containing groups	9	2699	2.3e-05	0.00013
	LOC_Os02g47470.1	cytochrome P450, putative, expressed			GO:0016301	F	kinase activity	9	2699	2.3e-05	0.00013
					GO:0016740	F	transferase activity	10	5200	0.00072	0.0027
					GO:0003824	F	catalytic activity	15	13508	0.006	0.017
Table S9. Details of DEGs associated with molecular complexes/PPI sub-cluster 4 and their GO-based functional annotation.
	Interactors	Identification			GO enrichment analyses of cluster 4 interactors using AgriGO2.0
	LOC_Os02g03040.1	RNA recognition motif containing protein, expressed			GO term	Ontology	Description	Number in input list	Number in BG/Ref	p-value	FDR
	LOC_Os02g30050.1	ribosomal protein L29, putative, expressed			GO:0006950	P	response to stress	13	4660	0.00079	0.038
	LOC_Os09g20220.1	glutathione S-transferase, putative, expressed			GO:0009628	P	response to abiotic stimulus	10	3022	0.0011	0.038
	LOC_Os09g36450.1	triosephosphate isomerase, chloroplast precursor, putative, expressed			GO:0005515	F	protein binding	14	4910	0.00036	0.0065
	LOC_Os04g43680.1	MYB family transcription factor, putative, expressed			GO:0000166	F	nucleotide binding	10	3490	0.0031	0.029
	LOC_Os11g40140.1	peptidase, T1 family, putative, expressed			GO:0030529	C	ribonucleoprotein complex	6	624	5.3e-05	0.00087
	LOC_Os03g61970.1	actin, putative, expressed			GO:0005840	C	ribosome	6	624	5.3e-05	0.00087
	LOC_Os06g15990.1	aldehyde dehydrogenase, putative, expressed			GO:0032991	C	macromolecular complex	6	624	5.3e-05	0.00087
	LOC_Os02g38710.1	protein phosphatase 2C containing protein, expressed			GO:0043232	C	intracellular non-membrane-bounded organelle	8	1237	4.4e-05	0.00087
	LOC_Os04g57850.1	AMP-binding enzyme, putative, expressed			GO:0043228	C	non-membrane-bounded organelle	8	1237	4.4e-05	0.00087
	LOC_Os09g19830.1	histone-lysine N-methyltransferase, putative, expressed			GO:0005829	C	cytosol	10	3345	0.0023	0.031
	LOC_Os08g14450.1	RNA polymerase sigma factor, putative, expressed
	LOC_Os09g30412.1	heat shock protein, putative, expressed
	LOC_Os10g32550.1	T-complex protein, putative, expressed
	LOC_Os08g07774.1	disease resistance protein RPM1, putative, expressed
	LOC_Os10g22484.1	RGH2B, putative, expressed
	LOC_Os08g28710.1	receptor protein kinase CRINKLY4 precursor, putative, expressed
	LOC_Os09g25150.1	cinnamoyl-CoA reductase, putative, expressed
	LOC_Os07g30970.1	nucleoside diphosphate kinase, putative, expressed
	LOC_Os12g36194.1	nucleoside diphosphate kinase, putative, expressed
	LOC_Os12g43340.1	actin-depolymerizing factor, putative, expressed
	LOC_Os04g52780.1	leucine-rich repeat receptor protein kinase EXS precursor, putative
	LOC_Os07g32020.1	UDP-glucoronosyl and UDP-glucosyl transferase domain containing protein
	LOC_Os03g06940.1	beta-galactosidase, putative, expressed
	LOC_Os11g38580.1	NBS-LRR type disease resistance protein, putative, expressed
	LOC_Os08g36910.1	alpha-amylase precursor, putative, expressed
	LOC_Os03g13170.1	ubiquitin fusion protein, putative, expressed
	LOC_Os02g45780.1	zinc finger, C3HC4 type domain containing protein, expressed
	LOC_Os08g38300.1	Core histone H2A/H2B/H3/H4 domain containing protein, putative
	LOC_Os02g26770.1	cytochrome P450, putative, expressed
	LOC_Os09g23650.1	FAM10 family protein, putative, expressed
	LOC_Os08g41440.1	UDP-glucuronate 4-epimerase, putative, expressed
	LOC_Os03g60620.1	DnaK family protein, putative, expressed
	LOC_Os07g43800.1	EF hand family protein, putative, expressed
	LOC_Os09g24580.1	EF hand family protein, putative, expressed
	LOC_Os09g32810.2	ribulose-phosphate 3-epimerase, putative, expressed
	LOC_Os08g31228.1	ribosomal protein L27, putative, expressed
Table S9. Details of DEGs associated with molecular complexes/PPI sub-cluster 5 and their GO-based functional annotation.
	Interactors	Identification
	LOC_Os02g08364.1	protein phosphatase 2C, putative, expressed			No results was found for GO enrichment of cluster 5 interactors using AgriGO2.0
	LOC_Os01g10890.1	CAMK_KIN1/SNF1/Nim1_like.8 - CAMK includes calcium/calmodulin depedent protein kinases
	LOC_Os01g50410.1	STE_MEKK_ste11_MAP3K.6 - STE kinases include homologs to sterile 7
	LOC_Os01g50370.1	STE_MEKK_ste11_MAP3K.4 - STE kinases include homologs to sterile 7
Table S9: Details of DEGs associated with molecular complexes/PPI sub-cluster 6 and their GO-based functional annotation.
	Interactors	Identification			GO enrichment analyses of cluster 6 interactors using AgriGO2.0
	LOC_Os02g02890.1	peptidyl-prolyl cis-trans isomerase, putative, expressed			GO term	Ontology	Description	Number in input list	Number in BG/Ref	p-value	FDR
	LOC_Os01g70010.1	ribosomal protein L7Ae, putative, expressed			GO:0016301	F	kinase activity	9	2699	0.001	0.006
	LOC_Os01g47730.1	ras-related protein, putative, expressed			GO:0016772	F	transferase activity, transferring phosphorus-containing groups	9	2699	0.001	0.006
	LOC_Os07g44440.1	peroxiredoxin, putative, expressed			GO:0003824	F	catalytic activity	23	13508	0.0008	0.006
	LOC_Os07g38960.1	chlorophyll A-B binding protein, putative, expressed			GO:0016740	F	transferase activity	11	5200	0.0095	0.043
	LOC_Os05g34270.1	inactive receptor kinase At1g27190 precursor, putative, expressed			GO:0009536	C	plastid	12	4703	0.0013	0.032
	LOC_Os01g61380.1	lactate/malate dehydrogenase, putative, expressed			GO:0016020	C	membrane	17	8187	0.00084	0.032
	LOC_Os03g51230.1	SNF2 family N-terminal domain containing protein, expressed
	LOC_Os09g12290.1	bifunctional aspartokinase/homoserine dehydrogenase, chloroplast precursor
	LOC_Os02g54890.1	UDP-glucuronate 4-epimerase, putative, expressed
	LOC_Os01g33784.1	lipase family protein, putative, expressed
	LOC_Os07g27780.1	aminotransferase, putative, expressed
	LOC_Os09g36930.1	aquaporin protein, putative, expressed
	LOC_Os12g22030.1	serine hydroxymethyltransferase, mitochondrial precursor
	LOC_Os11g37080.1	h/ACA ribonucleoprotein complex subunit 1-like protein 1
	LOC_Os02g39560.1	non-receptor tyrosine kinase spore lysis A, putative, expressed
	LOC_Os07g47780.1	60S ribosomal protein L18-3, putative, expressed
	LOC_Os08g40170.1	cyclin-dependent kinase B2-1, putative, expressed
	LOC_Os02g36340.1	riboflavin biosynthesis protein ribAB, chloroplast precursor
	LOC_Os11g14544.1	expressed protein
	LOC_Os07g35580.1	TKL_IRAK_DUF26-lc.20 - DUF26 kinases have homology to DUF26 containing loci
	LOC_Os03g14540.1	UDP-glucuronate 4-epimerase, putative, expressed
	LOC_Os07g35310.1	TKL_IRAK_DUF26-lc.12 - DUF26 kinases have homology to DUF26 containing loci
	LOC_Os12g12170.1	cytochrome b5-like Heme/Steroid binding domain containing protein
	LOC_Os12g16200.1	glutathione synthetase, chloroplast precursor, putative, expressed
	LOC_Os02g03020.1	EF hand family protein, putative, expressed
	LOC_Os02g42520.2	dehydrogenase, putative, expressed
	LOC_Os02g43360.1	cytochrome b5-like Heme/Steroid binding domain containing protein, expressed
	LOC_Os05g46750.1	STE_MEKK_ste11_MAP3K.18 - STE kinases include homologs to sterile 7
	LOC_Os11g47760.1	DnaK family protein, putative, expressed
	LOC_Os04g44910.1	receptor like protein kinase, putative, expressed
	LOC_Os04g08740.1	ethylene receptor, putative, expressed
	LOC_Os01g38970.1	carbamoyl-phosphate synthase large chain, putative, expressed
	LOC_Os01g08560.1	DnaK family protein, putative, expressed
	LOC_Os02g42810.1	oxidoreductase, short chain dehydrogenase/reductase family domain containing protein
	LOC_Os03g07360.1	expressed protein
Table S9: Details of DEGs associated with molecular complexes/PPI sub-cluster 7 and their GO-based functional annotation.
	Interactors	Identification			No results was found for GO enrichment of cluster 7 interactors using AgriGO2.0
	LOC_Os10g28360.1	1,2-dihydroxy-3-keto-5-methylthiopentene dioxygenase protein, putative, expressed
	LOC_Os10g22520.1	cellulase, putative, expressed
	LOC_Os04g39840.1	Os4bglu10 - beta-glucosidase homologue, similar to Os4Bglu12 exoglucanase/beta-glucosidase
	LOC_Os04g39880.1	Os4bglu12 - beta-glucosidase, exo-beta-glucanase, expressed
Table S9: Details of DEGs associated with molecular complexes/PPI sub-cluster 8 and their GO-based functional annotation.
	Interactors	Identification			No results was found for GO enrichment of cluster 8 interactors using AgriGO2.0
	LOC_Os12g39630.1	CAMK_CAMK_like.49 - CAMK includes calcium/calmodulin depedent protein kinases
	LOC_Os01g01080.1	decarboxylase, putative, expressed
	LOC_Os01g04409.1	OsWAK1 - OsWAK receptor-like cytoplasmic kinase OsWAK-RLCK, expressed
	LOC_Os07g42950.1	40S ribosomal protein S6, putative, expressed
	LOC_Os11g24610.1	60S ribosomal protein L38, putative, expressed
	LOC_Os12g03090.1	ribosomal protein, putative, expressed

[truncated: 4 more sheets: Table S10, Table S11, Table S12, Table S13]
